# Supplementary material for: Effects of Environmental Conditions on Nephron Number: Modeling Maternal Disease and Epigenetic Regulation in Renal Development
Source: Int J Mol Sci. 2021 Apr 16;22(8):4157. doi: 10.3390/ijms22084157 (PMC8073167; doi:10.3390/ijms22084157)
Supplement: Supplementary file 1 [file ijms-22-04157-s001.zip]

Archive with 3 entries (2 files):
- Suppl files/
- Suppl files/Suppl Figures.pdf
- Suppl files/Suppl Table 1.xlsx
