# Supplementary material for: Effects of Environmental Conditions on Nephron Number: Modeling Maternal Disease and Epigenetic Regulation in Renal Development
Source: Int J Mol Sci. 2021 Apr 16;22(8):4157. doi: 10.3390/ijms22084157 (PMC8073167; doi:10.3390/ijms22084157)
Supplement: Supplementary file 1 [file ijms-22-04157-s001.zip › Suppl files/Suppl Table 1.xlsx]

## Sheet: DESeq2 1_2_3
ENSG	baseMean	log2FoldChange	lfcSE	stat	pvalue	padj	external_gene_name	description
ENSMUSG00000020120	1477.22	-1.40848	0.107282	-13.1287	2.2549e-39	3.56252e-35	Plek	pleckstrin [Source:MGI Symbol;Acc:MGI:1860485]
ENSMUSG00000018774	1593.77	-0.997576	0.103197	-9.66669	4.17682e-22	2.19965e-18	Cd68	CD68 antigen [Source:MGI Symbol;Acc:MGI:88342]
ENSMUSG00000026712	2156.22	-0.951557	0.0981936	-9.69062	3.30517e-22	2.19965e-18	Mrc1	mannose receptor, C type 1 [Source:MGI Symbol;Acc:MGI:97142]
ENSMUSG00000038963	355.105	1.11257	0.115944	9.59571	8.33396e-22	3.29171e-18	Slco4a1	solute carrier organic anion transporter family, member 4a1 [Source:MGI Symbol;Acc:MGI:1351866]
ENSMUSG00000031765	680.978	-0.989614	0.10353	-9.5587	1.19249e-21	3.76803e-18	Mt1	metallothionein 1 [Source:MGI Symbol;Acc:MGI:97171]
ENSMUSG00000055827	692.662	1.00402	0.108929	9.21716	3.0508e-20	8.03327e-17	Gsdmc3	gasdermin C3 [Source:MGI Symbol;Acc:MGI:3580656]
ENSMUSG00000021665	2861.77	-0.897945	0.100545	-8.93074	4.23151e-19	9.55053e-16	Hexb	hexosaminidase B [Source:MGI Symbol;Acc:MGI:96074]
ENSMUSG00000026656	420.887	-1.01312	0.11501	-8.80891	1.26365e-18	2.49554e-15	Fcgr2b	Fc receptor, IgG, low affinity IIb [Source:MGI Symbol;Acc:MGI:95499]
ENSMUSG00000038147	419.931	-0.953212	0.11341	-8.40505	4.27696e-17	7.50796e-14	Cd84	CD84 antigen [Source:MGI Symbol;Acc:MGI:1336885]
ENSMUSG00000048424	152.08	0.935954	0.116567	8.02933	9.80065e-16	1.5484e-12	Ranbp3l	RAN binding protein 3-like [Source:MGI Symbol;Acc:MGI:2444654]
ENSMUSG00000028238	210.2	-0.936445	0.116992	-8.00435	1.20098e-15	1.72493e-12	Atp6v0d2	ATPase, H+ transporting, lysosomal V0 subunit D2 [Source:MGI Symbol;Acc:MGI:1924415]
ENSMUSG00000029361	431.215	0.891016	0.11457	7.77702	7.42539e-15	9.77615e-12	Nos1	nitric oxide synthase 1, neuronal [Source:MGI Symbol;Acc:MGI:97360]
ENSMUSG00000021624	338.572	-0.900011	0.116705	-7.71184	1.24017e-14	1.50719e-11	Cd180	CD180 antigen [Source:MGI Symbol;Acc:MGI:1194924]
ENSMUSG00000033777	483.264	-0.84349	0.110948	-7.60254	2.9038e-14	3.27694e-11	Tlr13	toll-like receptor 13 [Source:MGI Symbol;Acc:MGI:3045213]
ENSMUSG00000041481	1346.8	-0.743203	0.101427	-7.32747	2.34536e-13	2.47029e-10	Serpina3g	serine (or cysteine) peptidase inhibitor, clade A, member 3G [Source:MGI Symbol;Acc:MGI:105046]
ENSMUSG00000022488	939.816	-0.758735	0.108115	-7.01785	2.25308e-12	2.22477e-09	Nckap1l	NCK associated protein 1 like [Source:MGI Symbol;Acc:MGI:1926063]
ENSMUSG00000000628	2088.36	-0.616976	0.0887769	-6.94973	3.65976e-12	3.21015e-09	Hk2	hexokinase 2 [Source:MGI Symbol;Acc:MGI:1315197]
ENSMUSG00000025877	577.618	-0.807533	0.116318	-6.94243	3.85414e-12	3.21015e-09	Hk3	hexokinase 3 [Source:MGI Symbol;Acc:MGI:2670962]
ENSMUSG00000031762	318.671	-0.808119	0.116407	-6.94219	3.86055e-12	3.21015e-09	Mt2	metallothionein 2 [Source:MGI Symbol;Acc:MGI:97172]
ENSMUSG00000042254	352.557	0.794864	0.116488	6.82358	8.87983e-12	7.01463e-09	Cilp	cartilage intermediate layer protein, nucleotide pyrophosphohydrolase [Source:MGI Symbol;Acc:MGI:2444507]
ENSMUSG00000079293	265.399	-0.804524	0.118178	-6.80775	9.91364e-12	7.45836e-09	Clec7a	C-type lectin domain family 7, member a [Source:MGI Symbol;Acc:MGI:1861431]
ENSMUSG00000021939	35477.7	-0.613038	0.0904057	-6.78097	1.19371e-11	8.57247e-09	Ctsb	cathepsin B [Source:MGI Symbol;Acc:MGI:88561]
ENSMUSG00000050335	1597.9	-0.657443	0.0971779	-6.76535	1.32986e-11	9.13499e-09	Lgals3	lectin, galactose binding, soluble 3 [Source:MGI Symbol;Acc:MGI:96778]
ENSMUSG00000056293	664.619	0.718185	0.107184	6.70047	2.07745e-11	1.36757e-08	Gsdmc2	gasdermin C2 [Source:MGI Symbol;Acc:MGI:2146102]
ENSMUSG00000001642	917.83	0.640195	0.0963676	6.64326	3.06821e-11	1.93899e-08	Akr1b3	aldo-keto reductase family 1, member B3 (aldose reductase) [Source:MGI Symbol;Acc:MGI:1353494]
ENSMUSG00000029919	384.156	-0.764366	0.115636	-6.61009	3.8408e-11	2.33388e-08	Hpgds	hematopoietic prostaglandin D synthase [Source:MGI Symbol;Acc:MGI:1859384]
ENSMUSG00000024679	494.179	-0.763635	0.11691	-6.53181	6.49777e-11	3.66637e-08	Ms4a6d	membrane-spanning 4-domains, subfamily A, member 6D [Source:MGI Symbol;Acc:MGI:1916024]
ENSMUSG00000040747	722.9	-0.72017	0.110183	-6.53612	6.3135e-11	3.66637e-08	Cd53	CD53 antigen [Source:MGI Symbol;Acc:MGI:88341]
ENSMUSG00000026725	173.849	0.764591	0.11816	6.47083	9.74641e-11	5.30978e-08	Tnn	tenascin N [Source:MGI Symbol;Acc:MGI:2665790]
ENSMUSG00000002289	942.419	0.673055	0.104378	6.44823	1.13163e-10	5.9409e-08	Angptl4	angiopoietin-like 4 [Source:MGI Symbol;Acc:MGI:1888999]
ENSMUSG00000040613	829.774	-0.725528	0.112594	-6.44373	1.16569e-10	5.9409e-08	Apobec1	apolipoprotein B mRNA editing enzyme, catalytic polypeptide 1 [Source:MGI Symbol;Acc:MGI:103298]
ENSMUSG00000038156	1381.66	0.582965	0.0906388	6.43174	1.26147e-10	6.22814e-08	Spon1	spondin 1, (f-spondin) extracellular matrix protein [Source:MGI Symbol;Acc:MGI:2385287]
ENSMUSG00000089774	2145.62	0.53479	0.0842861	6.34493	2.22525e-10	1.06536e-07	Slc5a3	solute carrier family 5 (inositol transporters), member 3 [Source:MGI Symbol;Acc:MGI:1858226]
ENSMUSG00000026185	38442.5	0.482114	0.0778148	6.19566	5.80425e-10	2.6971e-07	Igfbp5	insulin-like growth factor binding protein 5 [Source:MGI Symbol;Acc:MGI:96440]
ENSMUSG00000026879	18188.6	0.499972	0.0808907	6.18083	6.37661e-10	2.8784e-07	Gsn	gelsolin [Source:MGI Symbol;Acc:MGI:95851]
ENSMUSG00000028370	2662.54	0.541911	0.0879555	6.16119	7.22008e-10	3.16861e-07	Pappa	pregnancy-associated plasma protein A [Source:MGI Symbol;Acc:MGI:97479]
ENSMUSG00000024737	617.761	-0.680641	0.113031	-6.02173	1.72562e-09	7.36839e-07	Slc15a3	solute carrier family 15, member 3 [Source:MGI Symbol;Acc:MGI:1929691]
ENSMUSG00000026956	1558.51	-0.574113	0.0954706	-6.01351	1.8155e-09	7.54818e-07	Uap1l1	UDP-N-acteylglucosamine pyrophosphorylase 1-like 1 [Source:MGI Symbol;Acc:MGI:2443318]
ENSMUSG00000021190	6514.13	-0.547851	0.091276	-6.00214	1.94738e-09	7.88887e-07	Lgmn	legumain [Source:MGI Symbol;Acc:MGI:1330838]
ENSMUSG00000022265	3185.89	0.471919	0.078756	5.99217	2.0706e-09	8.17837e-07	Ank	progressive ankylosis [Source:MGI Symbol;Acc:MGI:3045421]
ENSMUSG00000037625	2168.4	0.49172	0.0831176	5.91595	3.29956e-09	1.27146e-06	Cldn11	claudin 11 [Source:MGI Symbol;Acc:MGI:106925]
ENSMUSG00000026676	830.561	0.593478	0.100778	5.88898	3.88581e-09	1.46171e-06	Ccdc3	coiled-coil domain containing 3 [Source:MGI Symbol;Acc:MGI:1921436]
ENSMUSG00000070802	2708.12	0.476769	0.0813099	5.8636	4.52941e-09	1.66419e-06	Pnmal2	PNMA-like 2 [Source:MGI Symbol;Acc:MGI:3645856]
ENSMUSG00000024300	798.152	-0.658462	0.112394	-5.85853	4.66978e-09	1.67677e-06	Myo1f	myosin IF [Source:MGI Symbol;Acc:MGI:107711]
ENSMUSG00000034947	437.133	-0.664424	0.114741	-5.79066	7.01089e-09	2.46145e-06	Tmem106a	transmembrane protein 106A [Source:MGI Symbol;Acc:MGI:1922056]
ENSMUSG00000042379	881.265	-0.604399	0.105529	-5.72732	1.02031e-08	3.50432e-06	Esm1	endothelial cell-specific molecule 1 [Source:MGI Symbol;Acc:MGI:1918940]
ENSMUSG00000026628	436.02	-0.645387	0.113382	-5.69213	1.25467e-08	4.21756e-06	Atf3	activating transcription factor 3 [Source:MGI Symbol;Acc:MGI:109384]
ENSMUSG00000038264	909.218	-0.55561	0.098212	-5.65725	1.53814e-08	5.06271e-06	Sema7a	sema domain, immunoglobulin domain (Ig), and GPI membrane anchor, (semaphorin) 7A [Source:MGI Symbol;Acc:MGI:1306826]
ENSMUSG00000022464	4499.42	0.450351	0.0796748	5.65237	1.58253e-08	5.10254e-06	Slc38a4	solute carrier family 38, member 4 [Source:MGI Symbol;Acc:MGI:1916604]
ENSMUSG00000029925	238.094	-0.659335	0.117791	-5.59749	2.17473e-08	6.8717e-06	Tbxas1	thromboxane A synthase 1, platelet [Source:MGI Symbol;Acc:MGI:98497]
ENSMUSG00000027559	305.538	0.642621	0.115619	5.55807	2.72772e-08	8.45005e-06	Car3	carbonic anhydrase 3 [Source:MGI Symbol;Acc:MGI:88270]
ENSMUSG00000029816	7937.09	-0.591712	0.106729	-5.54404	2.95575e-08	8.98036e-06	Gpnmb	glycoprotein (transmembrane) nmb [Source:MGI Symbol;Acc:MGI:1934765]
ENSMUSG00000024672	474.53	-0.647347	0.116952	-5.53517	3.10935e-08	9.26879e-06	Ms4a7	membrane-spanning 4-domains, subfamily A, member 7 [Source:MGI Symbol;Acc:MGI:1918846]
ENSMUSG00000020303	577.436	-0.605126	0.110184	-5.49197	3.97473e-08	1.1629e-05	Stc2	stanniocalcin 2 [Source:MGI Symbol;Acc:MGI:1316731]
ENSMUSG00000025491	1324.76	0.502824	0.0920546	5.46224	4.70167e-08	1.35058e-05	Ifitm1	interferon induced transmembrane protein 1 [Source:MGI Symbol;Acc:MGI:1915963]
ENSMUSG00000041731	4075.59	0.409446	0.0758771	5.39617	6.80773e-08	1.92063e-05	Pgm5	phosphoglucomutase 5 [Source:MGI Symbol;Acc:MGI:1925668]
ENSMUSG00000037010	975.076	-0.525956	0.097904	-5.37216	7.77986e-08	2.13669e-05	Apln	apelin [Source:MGI Symbol;Acc:MGI:1353624]
ENSMUSG00000037379	1222.92	0.574627	0.107055	5.3676	7.9793e-08	2.13669e-05	Spon2	spondin 2, extracellular matrix protein [Source:MGI Symbol;Acc:MGI:1923724]
ENSMUSG00000079227	211.948	0.634552	0.118209	5.36803	7.96004e-08	2.13669e-05	Ccr5	chemokine (C-C motif) receptor 5 [Source:MGI Symbol;Acc:MGI:107182]
ENSMUSG00000030283	816.386	0.538029	0.101068	5.32345	1.01816e-07	2.68098e-05	St8sia1	ST8 alpha-N-acetyl-neuraminide alpha-2,8-sialyltransferase 1 [Source:MGI Symbol;Acc:MGI:106011]
ENSMUSG00000061175	1249.61	-0.53601	0.10106	-5.30387	1.13374e-07	2.93639e-05	Fnip2	folliculin interacting protein 2 [Source:MGI Symbol;Acc:MGI:2683054]
ENSMUSG00000047875	261.476	-0.622865	0.117738	-5.29027	1.22137e-07	3.11234e-05	Gpr157	G protein-coupled receptor 157 [Source:MGI Symbol;Acc:MGI:2442046]
ENSMUSG00000062593	224.306	-0.623784	0.118172	-5.2786	1.30172e-07	3.26442e-05	Lilrb4a	leukocyte immunoglobulin-like receptor, subfamily B, member 4A [Source:MGI Symbol;Acc:MGI:102701]
ENSMUSG00000040181	809.854	0.549986	0.104887	5.24362	1.57458e-07	3.88701e-05	Fmo1	flavin containing monooxygenase 1 [Source:MGI Symbol;Acc:MGI:1310002]
ENSMUSG00000030096	9259.24	0.388657	0.074293	5.23141	1.68223e-07	4.08885e-05	Slc6a6	solute carrier family 6 (neurotransmitter transporter, taurine), member 6 [Source:MGI Symbol;Acc:MGI:98488]
ENSMUSG00000021998	2186.89	-0.502253	0.0960646	-5.22829	1.71087e-07	4.09545e-05	Lcp1	lymphocyte cytosolic protein 1 [Source:MGI Symbol;Acc:MGI:104808]
ENSMUSG00000000982	161.068	-0.613371	0.117404	-5.22445	1.74677e-07	4.11898e-05	Ccl3	chemokine (C-C motif) ligand 3 [Source:MGI Symbol;Acc:MGI:98260]
ENSMUSG00000040170	2773.9	0.516157	0.0995639	5.18418	2.16965e-07	5.04092e-05	Fmo2	flavin containing monooxygenase 2 [Source:MGI Symbol;Acc:MGI:1916776]
ENSMUSG00000040907	200.405	-0.59145	0.114537	-5.16386	2.4191e-07	5.49815e-05	Atp1a3	ATPase, Na+/K+ transporting, alpha 3 polypeptide [Source:MGI Symbol;Acc:MGI:88107]
ENSMUSG00000056174	3471.67	0.49225	0.0953502	5.16255	2.43604e-07	5.49815e-05	Col8a2	collagen, type VIII, alpha 2 [Source:MGI Symbol;Acc:MGI:88464]
ENSMUSG00000050700	1215.18	0.489604	0.0952953	5.13775	2.78046e-07	6.18712e-05	Emilin3	elastin microfibril interfacer 3 [Source:MGI Symbol;Acc:MGI:2389142]
ENSMUSG00000042436	12337.9	0.438785	0.0858437	5.11144	3.19713e-07	7.01548e-05	Mfap4	microfibrillar-associated protein 4 [Source:MGI Symbol;Acc:MGI:1342276]
ENSMUSG00000025608	7925.76	-0.480396	0.0945828	-5.07911	3.79217e-07	8.20719e-05	Podxl	podocalyxin-like [Source:MGI Symbol;Acc:MGI:1351317]
ENSMUSG00000037206	8264.29	0.372799	0.0742075	5.02374	5.06756e-07	0.000108192	Islr	immunoglobulin superfamily containing leucine-rich repeat [Source:MGI Symbol;Acc:MGI:1349645]
ENSMUSG00000057228	312.834	-0.590459	0.118184	-4.99612	5.84954e-07	0.000123223	Aadat	aminoadipate aminotransferase [Source:MGI Symbol;Acc:MGI:1345167]
ENSMUSG00000001739	260.601	0.580409	0.116879	4.96592	6.83777e-07	0.000142145	Cldn15	claudin 15 [Source:MGI Symbol;Acc:MGI:1913103]
ENSMUSG00000030088	191.034	-0.583618	0.118079	-4.94262	7.70803e-07	0.000158155	Aldh1l1	aldehyde dehydrogenase 1 family, member L1 [Source:MGI Symbol;Acc:MGI:1340024]
ENSMUSG00000002699	247.054	-0.582123	0.118206	-4.92466	8.45073e-07	0.000171171	Lcp2	lymphocyte cytosolic protein 2 [Source:MGI Symbol;Acc:MGI:1321402]
ENSMUSG00000027698	1109.19	-0.481837	0.0979557	-4.91893	8.70179e-07	0.000174025	Nceh1	neutral cholesterol ester hydrolase 1 [Source:MGI Symbol;Acc:MGI:2443191]
ENSMUSG00000030103	1995.51	-0.468766	0.096103	-4.87775	1.07305e-06	0.000211914	Bhlhe40	basic helix-loop-helix family, member e40 [Source:MGI Symbol;Acc:MGI:1097714]
ENSMUSG00000040569	1194.85	0.456417	0.0936306	4.87466	1.08995e-06	0.000212595	Slc26a7	solute carrier family 26, member 7 [Source:MGI Symbol;Acc:MGI:2384791]
ENSMUSG00000026358	70.9862	-0.506482	0.103991	-4.87046	1.11338e-06	0.000214515	Rgs1	regulator of G-protein signaling 1 [Source:MGI Symbol;Acc:MGI:1354694]
ENSMUSG00000027875	577.032	0.534565	0.109904	4.86392	1.15085e-06	0.000219063	Hmgcs2	3-hydroxy-3-methylglutaryl-Coenzyme A synthase 2 [Source:MGI Symbol;Acc:MGI:101939]
ENSMUSG00000037902	4818.68	-0.449858	0.092579	-4.85918	1.17871e-06	0.000221695	Sirpa	signal-regulatory protein alpha [Source:MGI Symbol;Acc:MGI:108563]
ENSMUSG00000037820	4860.59	0.38242	0.0795739	4.80585	1.54092e-06	0.000286412	Tgm2	transglutaminase 2, C polypeptide [Source:MGI Symbol;Acc:MGI:98731]
ENSMUSG00000038668	2804.87	0.395288	0.0825603	4.78787	1.68561e-06	0.000309662	Lpar1	lysophosphatidic acid receptor 1 [Source:MGI Symbol;Acc:MGI:108429]
ENSMUSG00000034652	272.276	-0.563324	0.118201	-4.76581	1.88096e-06	0.000337697	Cd300a	CD300A molecule [Source:MGI Symbol;Acc:MGI:2443411]
ENSMUSG00000052837	2167.63	-0.479207	0.100539	-4.76635	1.87589e-06	0.000337697	Junb	jun B proto-oncogene [Source:MGI Symbol;Acc:MGI:96647]
ENSMUSG00000074971	950.323	0.455624	0.0957842	4.75677	1.96713e-06	0.000349198	Fibin	fin bud initiation factor homolog (zebrafish) [Source:MGI Symbol;Acc:MGI:1914856]
ENSMUSG00000018930	99.2485	-0.527887	0.111095	-4.75167	2.01744e-06	0.000350259	Ccl4	chemokine (C-C motif) ligand 4 [Source:MGI Symbol;Acc:MGI:98261]
ENSMUSG00000025780	1216.92	0.438243	0.092186	4.7539	1.99531e-06	0.000350259	Itih5	inter-alpha (globulin) inhibitor H5 [Source:MGI Symbol;Acc:MGI:1925751]
ENSMUSG00000074794	2123.86	-0.390775	0.0824508	-4.7395	2.14251e-06	0.000367929	Arrdc3	arrestin domain containing 3 [Source:MGI Symbol;Acc:MGI:2145242]
ENSMUSG00000044217	236.01	0.55965	0.118191	4.73514	2.18906e-06	0.000371881	Aqp5	aquaporin 5 [Source:MGI Symbol;Acc:MGI:106215]
ENSMUSG00000045573	8195.68	0.349832	0.0741433	4.71832	2.37798e-06	0.000399678	Penk	preproenkephalin [Source:MGI Symbol;Acc:MGI:104629]
ENSMUSG00000019302	3341.18	-0.428637	0.0913882	-4.69029	2.72814e-06	0.000453705	Atp6v0a1	ATPase, H+ transporting, lysosomal V0 subunit A1 [Source:MGI Symbol;Acc:MGI:103286]
ENSMUSG00000035373	171.171	-0.516861	0.110497	-4.67762	2.9022e-06	0.000477624	Ccl7	chemokine (C-C motif) ligand 7 [Source:MGI Symbol;Acc:MGI:99512]
ENSMUSG00000062151	201.633	0.551956	0.118092	4.67394	2.95482e-06	0.00048127	Unc13c	unc-13 homolog C (C. elegans) [Source:MGI Symbol;Acc:MGI:2149021]
ENSMUSG00000005686	720.296	0.469003	0.10075	4.65514	3.23764e-06	0.000521953	Ampd3	adenosine monophosphate deaminase 3 [Source:MGI Symbol;Acc:MGI:1096344]
ENSMUSG00000053399	904.907	0.466395	0.100854	4.62447	3.75558e-06	0.000599337	Adamts18	a disintegrin-like and metallopeptidase (reprolysin type) with thrombospondin type 1 motif, 18 [Source:MGI Symbol;Acc:MGI:2442600]
ENSMUSG00000042684	535.437	-0.51007	0.110489	-4.61647	3.90321e-06	0.000616669	Npl	N-acetylneuraminate pyruvate lyase [Source:MGI Symbol;Acc:MGI:1921341]
ENSMUSG00000053199	805.531	0.476302	0.103429	4.60512	4.1222e-06	0.000644818	Arhgap20	Rho GTPase activating protein 20 [Source:MGI Symbol;Acc:MGI:2445175]
ENSMUSG00000029231	18482.5	0.344136	0.0753129	4.56942	4.89078e-06	0.000757544	Pdgfra	platelet derived growth factor receptor, alpha polypeptide [Source:MGI Symbol;Acc:MGI:97530]
ENSMUSG00000059089	98.8288	-0.495465	0.109645	-4.51881	6.21883e-06	0.000953896	Fcgr4	Fc receptor, IgG, low affinity IV [Source:MGI Symbol;Acc:MGI:2179523]
ENSMUSG00000062082	50.9856	-0.430343	0.095507	-4.50588	6.6099e-06	0.00100413	Cd200r4	CD200 receptor 4 [Source:MGI Symbol;Acc:MGI:3036289]
ENSMUSG00000030862	921.681	0.458967	0.102501	4.47769	7.54539e-06	0.00113533	Cpxm2	carboxypeptidase X 2 (M14 family) [Source:MGI Symbol;Acc:MGI:1926006]
ENSMUSG00000023951	3982.32	-0.361429	0.0810887	-4.45721	8.30348e-06	0.00123761	Vegfa	vascular endothelial growth factor A [Source:MGI Symbol;Acc:MGI:103178]
ENSMUSG00000046805	4130.72	-0.520367	0.117543	-4.42702	9.55428e-06	0.00141073	Mpeg1	macrophage expressed gene 1 [Source:MGI Symbol;Acc:MGI:1333743]
ENSMUSG00000027375	3571.43	0.369038	0.0838463	4.40137	1.07569e-05	0.0015736	Mal	myelin and lymphocyte protein, T cell differentiation protein [Source:MGI Symbol;Acc:MGI:892970]
ENSMUSG00000020524	916.8	0.426658	0.0970538	4.3961	1.10212e-05	0.00159747	Gria1	glutamate receptor, ionotropic, AMPA1 (alpha 1) [Source:MGI Symbol;Acc:MGI:95808]
ENSMUSG00000022836	16314.9	0.353934	0.0807052	4.38552	1.15711e-05	0.00164695	Mylk	myosin, light polypeptide kinase [Source:MGI Symbol;Acc:MGI:894806]
ENSMUSG00000059049	6333.28	0.327769	0.0747123	4.38708	1.14881e-05	0.00164695	Frem1	Fras1 related extracellular matrix protein 1 [Source:MGI Symbol;Acc:MGI:2670972]
ENSMUSG00000003153	458.795	-0.504224	0.115038	-4.38309	1.17005e-05	0.0016505	Slc2a3	solute carrier family 2 (facilitated glucose transporter), member 3 [Source:MGI Symbol;Acc:MGI:95757]
ENSMUSG00000055254	3254.2	0.371199	0.0850405	4.36496	1.27144e-05	0.00177765	Ntrk2	neurotrophic tyrosine kinase, receptor, type 2 [Source:MGI Symbol;Acc:MGI:97384]
ENSMUSG00000026574	531.735	0.479535	0.110579	4.3366	1.44706e-05	0.00195403	Dpt	dermatopontin [Source:MGI Symbol;Acc:MGI:1928392]
ENSMUSG00000032925	154.236	0.497088	0.11461	4.3372	1.44312e-05	0.00195403	Itgbl1	integrin, beta-like 1 [Source:MGI Symbol;Acc:MGI:2443439]
ENSMUSG00000056529	159.235	-0.508897	0.117197	-4.34226	1.41026e-05	0.00195403	Ptafr	platelet-activating factor receptor [Source:MGI Symbol;Acc:MGI:106066]
ENSMUSG00000058914	276.157	0.510444	0.117663	4.33819	1.43658e-05	0.00195403	C1qtnf3	C1q and tumor necrosis factor related protein 3 [Source:MGI Symbol;Acc:MGI:1932136]
ENSMUSG00000031825	1665.93	0.430514	0.0994151	4.33047	1.4879e-05	0.00199214	Crispld2	cysteine-rich secretory protein LCCL domain containing 2 [Source:MGI Symbol;Acc:MGI:1926142]
ENSMUSG00000050708	3473.02	-0.36796	0.0853611	-4.31063	1.62792e-05	0.00212897	Ftl1	ferritin light polypeptide 1 [Source:MGI Symbol;Acc:MGI:95589]
ENSMUSG00000055523	83.0958	0.478272	0.110961	4.31028	1.63052e-05	0.00212897	Gucy2g	guanylate cyclase 2g [Source:MGI Symbol;Acc:MGI:106025]
ENSMUSG00000079419	300.589	-0.508096	0.117819	-4.3125	1.6142e-05	0.00212897	Ms4a6c	membrane-spanning 4-domains, subfamily A, member 6C [Source:MGI Symbol;Acc:MGI:2385644]
ENSMUSG00000020653	1076.2	0.416304	0.0968376	4.29899	1.71578e-05	0.00222194	Klf11	Kruppel-like factor 11 [Source:MGI Symbol;Acc:MGI:2653368]
ENSMUSG00000027358	625.171	-0.461311	0.107619	-4.28652	1.81494e-05	0.00233124	Bmp2	bone morphogenetic protein 2 [Source:MGI Symbol;Acc:MGI:88177]
ENSMUSG00000037731	241.144	-0.50369	0.118133	-4.26375	2.01027e-05	0.00256131	Themis2	thymocyte selection associated family member 2 [Source:MGI Symbol;Acc:MGI:2446213]
ENSMUSG00000054728	1765.56	0.364663	0.0856242	4.25888	2.05453e-05	0.00259676	Phactr1	phosphatase and actin regulator 1 [Source:MGI Symbol;Acc:MGI:2659021]
ENSMUSG00000034116	352.361	-0.501623	0.118008	-4.25076	2.13046e-05	0.00267136	Vav1	vav 1 oncogene [Source:MGI Symbol;Acc:MGI:98923]
ENSMUSG00000046818	974.804	0.40381	0.0952743	4.23839	2.25127e-05	0.00280062	Ddit4l	DNA-damage-inducible transcript 4-like [Source:MGI Symbol;Acc:MGI:1920534]
ENSMUSG00000020189	2360.35	-0.373249	0.088256	-4.22917	2.3456e-05	0.00285407	Osbpl8	oxysterol binding protein-like 8 [Source:MGI Symbol;Acc:MGI:2443807]
ENSMUSG00000021003	1124.93	-0.404734	0.0957147	-4.22855	2.35207e-05	0.00285407	Galc	galactosylceramidase [Source:MGI Symbol;Acc:MGI:95636]
ENSMUSG00000029093	1894.25	0.364617	0.0862557	4.22717	2.3665e-05	0.00285407	Sorcs2	sortilin-related VPS10 domain containing receptor 2 [Source:MGI Symbol;Acc:MGI:1932289]
ENSMUSG00000036181	1790.97	0.430905	0.101928	4.22756	2.36239e-05	0.00285407	Hist1h1c	histone cluster 1, H1c [Source:MGI Symbol;Acc:MGI:1931526]
ENSMUSG00000031273	484.234	0.462645	0.109933	4.20843	2.5715e-05	0.00307782	Col4a6	collagen, type IV, alpha 6 [Source:MGI Symbol;Acc:MGI:2152695]
ENSMUSG00000038393	7319.31	0.465762	0.110729	4.20634	2.59542e-05	0.00308309	Txnip	thioredoxin interacting protein [Source:MGI Symbol;Acc:MGI:1889549]
ENSMUSG00000006205	1167.9	0.447561	0.106922	4.18587	2.84072e-05	0.0033493	Htra1	HtrA serine peptidase 1 [Source:MGI Symbol;Acc:MGI:1929076]
ENSMUSG00000040229	55.1804	-0.425629	0.101851	-4.17894	2.92875e-05	0.0034275	Gpr34	G protein-coupled receptor 34 [Source:MGI Symbol;Acc:MGI:1346334]
ENSMUSG00000003518	1755.87	-0.35599	0.0854114	-4.16795	3.07351e-05	0.00355302	Dusp3	dual specificity phosphatase 3 (vaccinia virus phosphatase VH1-related) [Source:MGI Symbol;Acc:MGI:1919599]
ENSMUSG00000042659	2005.66	0.476916	0.11444	4.1674	3.08098e-05	0.00355302	Arrdc4	arrestin domain containing 4 [Source:MGI Symbol;Acc:MGI:1913662]
ENSMUSG00000030256	375.084	-0.476093	0.114426	-4.1607	3.17272e-05	0.00363231	Bhlhe41	basic helix-loop-helix family, member e41 [Source:MGI Symbol;Acc:MGI:1930704]
ENSMUSG00000026833	1721.93	0.356598	0.0858507	4.1537	3.27138e-05	0.00371649	Olfm1	olfactomedin 1 [Source:MGI Symbol;Acc:MGI:1860437]
ENSMUSG00000030223	627.836	-0.464555	0.111882	-4.15217	3.2933e-05	0.00371649	Ptpro	protein tyrosine phosphatase, receptor type, O [Source:MGI Symbol;Acc:MGI:1097152]
ENSMUSG00000028626	1251.01	0.395496	0.0958875	4.12459	3.71399e-05	0.00416151	Col9a2	collagen, type IX, alpha 2 [Source:MGI Symbol;Acc:MGI:88466]
ENSMUSG00000028278	1318.45	-0.435259	0.105603	-4.12164	3.7618e-05	0.0041854	Rragd	Ras-related GTP binding D [Source:MGI Symbol;Acc:MGI:1098604]
ENSMUSG00000002266	928.239	0.445091	0.108446	4.10425	4.05627e-05	0.00447184	Zim1	zinc finger, imprinted 1 [Source:MGI Symbol;Acc:MGI:1341879]
ENSMUSG00000027199	783.148	-0.412517	0.100537	-4.10314	4.07586e-05	0.00447184	Gatm	glycine amidinotransferase (L-arginine:glycine amidinotransferase) [Source:MGI Symbol;Acc:MGI:1914342]
ENSMUSG00000027500	103.363	0.424936	0.104111	4.08155	4.47356e-05	0.00487433	Stmn2	stathmin-like 2 [Source:MGI Symbol;Acc:MGI:98241]
ENSMUSG00000038415	1175.81	0.373683	0.0916103	4.07905	4.52194e-05	0.0048933	Foxq1	forkhead box Q1 [Source:MGI Symbol;Acc:MGI:1298228]
ENSMUSG00000007891	38810	-0.479973	0.11812	-4.06344	4.83554e-05	0.00519705	Ctsd	cathepsin D [Source:MGI Symbol;Acc:MGI:88562]
ENSMUSG00000040260	2948.82	0.337824	0.0836847	4.03686	5.4171e-05	0.00578276	Daam2	dishevelled associated activator of morphogenesis 2 [Source:MGI Symbol;Acc:MGI:1923691]
ENSMUSG00000037664	30165.4	0.327083	0.0810845	4.03386	5.48691e-05	0.00581797	Cdkn1c	cyclin-dependent kinase inhibitor 1C (P57) [Source:MGI Symbol;Acc:MGI:104564]
ENSMUSG00000031595	888.999	0.441286	0.109631	4.02519	5.69301e-05	0.00599626	Pdgfrl	platelet-derived growth factor receptor-like [Source:MGI Symbol;Acc:MGI:1916047]
ENSMUSG00000000489	2144.59	-0.34709	0.0864232	-4.01616	5.91537e-05	0.00614848	Pdgfb	platelet derived growth factor, B polypeptide [Source:MGI Symbol;Acc:MGI:97528]
ENSMUSG00000031274	5026.39	0.312173	0.0777162	4.01684	5.89843e-05	0.00614848	Col4a5	collagen, type IV, alpha 5 [Source:MGI Symbol;Acc:MGI:88456]
ENSMUSG00000007682	844.211	0.420932	0.104965	4.01023	6.06609e-05	0.00626393	Dio2	deiodinase, iodothyronine, type II [Source:MGI Symbol;Acc:MGI:1338833]
ENSMUSG00000026475	482.156	-0.44056	0.110054	-4.00312	6.25131e-05	0.00641328	Rgs16	regulator of G-protein signaling 16 [Source:MGI Symbol;Acc:MGI:108407]
ENSMUSG00000030306	2300.49	0.35583	0.0889929	3.99841	6.37692e-05	0.00641757	Tmtc1	transmembrane and tetratricopeptide repeat containing 1 [Source:MGI Symbol;Acc:MGI:3039590]
ENSMUSG00000052688	356.469	-0.471189	0.117844	-3.99839	6.37735e-05	0.00641757	Rab7b	RAB7B, member RAS oncogene family [Source:MGI Symbol;Acc:MGI:2442295]
ENSMUSG00000055541	107.72	-0.451563	0.112881	-4.00036	6.32475e-05	0.00641757	Lair1	leukocyte-associated Ig-like receptor 1 [Source:MGI Symbol;Acc:MGI:105492]
ENSMUSG00000048163	95.8569	-0.434414	0.108717	-3.99582	6.44698e-05	0.00644657	Selplg	selectin, platelet (p-selectin) ligand [Source:MGI Symbol;Acc:MGI:106689]
ENSMUSG00000036782	2837.04	0.31409	0.0786345	3.9943	6.48855e-05	0.00644733	Klhl13	kelch-like 13 [Source:MGI Symbol;Acc:MGI:1914705]
ENSMUSG00000025408	591.175	-0.427072	0.107077	-3.98847	6.65018e-05	0.00656663	Ddit3	DNA-damage inducible transcript 3 [Source:MGI Symbol;Acc:MGI:109247]
ENSMUSG00000002265	20298	0.320037	0.0803755	3.98178	6.84023e-05	0.00671235	Peg3	paternally expressed 3 [Source:MGI Symbol;Acc:MGI:104748]
ENSMUSG00000027533	857.983	-0.439125	0.110698	-3.96686	7.28243e-05	0.00710216	Fabp5	fatty acid binding protein 5, epidermal [Source:MGI Symbol;Acc:MGI:101790]
ENSMUSG00000030087	248.34	-0.464807	0.117251	-3.9642	7.36413e-05	0.00712805	Klf15	Kruppel-like factor 15 [Source:MGI Symbol;Acc:MGI:1929988]
ENSMUSG00000054871	1103.23	0.385355	0.0972365	3.96307	7.39921e-05	0.00712805	Tmem158	transmembrane protein 158 [Source:MGI Symbol;Acc:MGI:1919559]
ENSMUSG00000017677	3460.89	-0.318704	0.0805612	-3.95604	7.6201e-05	0.00729636	Wsb1	WD repeat and SOCS box-containing 1 [Source:MGI Symbol;Acc:MGI:1926139]
ENSMUSG00000078302	4124.17	0.351559	0.0890264	3.94893	7.85013e-05	0.00747134	Foxd1	forkhead box D1 [Source:MGI Symbol;Acc:MGI:1347463]
ENSMUSG00000067818	8845.25	0.35882	0.0912466	3.93242	8.40947e-05	0.00795576	Myl9	myosin, light polypeptide 9, regulatory [Source:MGI Symbol;Acc:MGI:2138915]
ENSMUSG00000023992	764.31	-0.409308	0.104144	-3.93021	8.48712e-05	0.00798143	Trem2	triggering receptor expressed on myeloid cells 2 [Source:MGI Symbol;Acc:MGI:1913150]
ENSMUSG00000020788	424.463	0.431283	0.110143	3.91567	9.0153e-05	0.00842797	Atp2a3	ATPase, Ca++ transporting, ubiquitous [Source:MGI Symbol;Acc:MGI:1194503]
ENSMUSG00000019850	449.52	-0.428815	0.10958	-3.91327	9.10537e-05	0.00846211	Tnfaip3	tumor necrosis factor, alpha-induced protein 3 [Source:MGI Symbol;Acc:MGI:1196377]
ENSMUSG00000034855	216.587	-0.462023	0.118197	-3.90892	9.27106e-05	0.0085657	Cxcl10	chemokine (C-X-C motif) ligand 10 [Source:MGI Symbol;Acc:MGI:1352450]
ENSMUSG00000005125	1610.62	-0.39999	0.102374	-3.90713	9.33991e-05	0.00857914	Ndrg1	N-myc downstream regulated gene 1 [Source:MGI Symbol;Acc:MGI:1341799]
ENSMUSG00000022372	126.236	-0.453322	0.116309	-3.89758	9.71578e-05	0.00887281	Sla	src-like adaptor [Source:MGI Symbol;Acc:MGI:104295]
ENSMUSG00000050315	1260.69	0.384613	0.0988029	3.89273	9.91221e-05	0.00900017	Synpo2	synaptopodin 2 [Source:MGI Symbol;Acc:MGI:2153070]
ENSMUSG00000051855	21324.7	0.262042	0.0674134	3.88709	0.000101453	0.00915917	Mest	mesoderm specific transcript [Source:MGI Symbol;Acc:MGI:96968]
ENSMUSG00000066621	1934.28	-0.348933	0.0900283	-3.87582	0.000106268	0.0095394	Tecpr1	tectonin beta-propeller repeat containing 1 [Source:MGI Symbol;Acc:MGI:1917631]
ENSMUSG00000031266	578.692	-0.411107	0.106265	-3.86871	0.000109411	0.00976605	Gla	galactosidase, alpha [Source:MGI Symbol;Acc:MGI:1347344]
ENSMUSG00000020399	48.2814	-0.379729	0.0982892	-3.86338	0.000111829	0.00987028	Havcr2	hepatitis A virus cellular receptor 2 [Source:MGI Symbol;Acc:MGI:2159682]
ENSMUSG00000024371	109.613	-0.443925	0.114883	-3.86414	0.000111481	0.00987028	C2	complement component 2 (within H-2S) [Source:MGI Symbol;Acc:MGI:88226]
ENSMUSG00000059213	495.496	-0.449186	0.116346	-3.86078	0.000113027	0.00992059	Ddn	dendrin [Source:MGI Symbol;Acc:MGI:108101]
ENSMUSG00000039616	112.819	-0.441203	0.114903	-3.83977	0.00012315	0.010632	Mocos	molybdenum cofactor sulfurase [Source:MGI Symbol;Acc:MGI:1915841]
ENSMUSG00000041237	176.843	0.452196	0.117732	3.8409	0.000122585	0.010632	Pklr	pyruvate kinase liver and red blood cell [Source:MGI Symbol;Acc:MGI:97604]
ENSMUSG00000067586	5688.31	0.296782	0.0772378	3.84245	0.000121812	0.010632	S1pr3	sphingosine-1-phosphate receptor 3 [Source:MGI Symbol;Acc:MGI:1339365]
ENSMUSG00000024608	14218.4	0.335084	0.0874347	3.83239	0.000126903	0.0108964	Rps14	ribosomal protein S14 [Source:MGI Symbol;Acc:MGI:98107]
ENSMUSG00000059022	789.452	0.417458	0.108996	3.83004	0.00012812	0.0109414	Kcp	kielin/chordin-like protein [Source:MGI Symbol;Acc:MGI:2141640]
ENSMUSG00000032715	363.783	-0.442594	0.1156	-3.82866	0.000128842	0.0109439	Trib3	tribbles pseudokinase 3 [Source:MGI Symbol;Acc:MGI:1345675]
ENSMUSG00000043496	12389.6	0.271123	0.0708995	3.82405	0.000131276	0.0110911	Tril	TLR4 interactor with leucine-rich repeats [Source:MGI Symbol;Acc:MGI:1914123]
ENSMUSG00000032377	470.698	0.415798	0.108792	3.82196	0.000132393	0.0111259	Plscr4	phospholipid scramblase 4 [Source:MGI Symbol;Acc:MGI:2143267]
ENSMUSG00000060467	963.01	0.395235	0.103519	3.81798	0.00013455	0.0112474	Gm10080	predicted gene 10080 [Source:MGI Symbol;Acc:MGI:3710529]
ENSMUSG00000026773	1551.19	-0.355346	0.0931174	-3.81611	0.000135574	0.0112733	Pfkfb3	6-phosphofructo-2-kinase/fructose-2,6-biphosphatase 3 [Source:MGI Symbol;Acc:MGI:2181202]
ENSMUSG00000029096	844.59	0.389934	0.102306	3.81144	0.000138159	0.0114282	Htra3	HtrA serine peptidase 3 [Source:MGI Symbol;Acc:MGI:1925808]
ENSMUSG00000026639	657.228	0.419546	0.110721	3.78922	0.000151124	0.0124354	Lamb3	laminin, beta 3 [Source:MGI Symbol;Acc:MGI:99915]
ENSMUSG00000058056	7413.03	0.31008	0.0818899	3.78655	0.000152755	0.0125045	Palld	palladin, cytoskeletal associated protein [Source:MGI Symbol;Acc:MGI:1919583]
ENSMUSG00000020598	249.545	-0.441937	0.117006	-3.77704	0.000158701	0.0129243	Nrcam	neuronal cell adhesion molecule [Source:MGI Symbol;Acc:MGI:104750]
ENSMUSG00000018819	10594.2	0.270704	0.0720357	3.75792	0.000171332	0.0138106	Lsp1	lymphocyte specific 1 [Source:MGI Symbol;Acc:MGI:96832]
ENSMUSG00000039683	2995.64	0.293193	0.0779985	3.75896	0.000170621	0.0138106	Sdk1	sidekick cell adhesion molecule 1 [Source:MGI Symbol;Acc:MGI:2444413]
ENSMUSG00000022146	878.736	-0.397701	0.106588	-3.73119	0.00019058	0.0152841	Osmr	oncostatin M receptor [Source:MGI Symbol;Acc:MGI:1330819]
ENSMUSG00000020277	6350.51	-0.272802	0.0732313	-3.72521	0.000195154	0.0154937	Pfkl	phosphofructokinase, liver, B-type [Source:MGI Symbol;Acc:MGI:97547]
ENSMUSG00000023232	2264.13	0.303352	0.08141	3.72622	0.000194374	0.0154937	Serinc2	serine incorporator 2 [Source:MGI Symbol;Acc:MGI:1919132]
ENSMUSG00000029778	700.207	0.385137	0.103471	3.72219	0.000197504	0.0156018	Adcyap1r1	adenylate cyclase activating polypeptide 1 receptor 1 [Source:MGI Symbol;Acc:MGI:108449]
ENSMUSG00000027574	632.25	0.382748	0.102929	3.71857	0.000200351	0.01567	Nkain4	Na+/K+ transporting ATPase interacting 4 [Source:MGI Symbol;Acc:MGI:1915372]
ENSMUSG00000089672	95.8673	-0.413499	0.111175	-3.71936	0.000199728	0.01567	Lilr4b	leukocyte immunoglobulin-like receptor, subfamily B, member 4B [Source:MGI Symbol;Acc:MGI:102702]
ENSMUSG00000022186	8522	-0.275619	0.0742716	-3.71096	0.000206478	0.0160697	Oxct1	3-oxoacid CoA transferase 1 [Source:MGI Symbol;Acc:MGI:1914291]
ENSMUSG00000056498	75.3803	-0.403864	0.108944	-3.70706	0.000209677	0.0162386	Tmem154	transmembrane protein 154 [Source:MGI Symbol;Acc:MGI:2444725]
ENSMUSG00000051615	2543.84	-0.297173	0.0802927	-3.70112	0.00021465	0.0165427	Rap2a	RAS related protein 2a [Source:MGI Symbol;Acc:MGI:97855]
ENSMUSG00000026840	988.337	0.41076	0.111145	3.69571	0.000219275	0.0167562	Lamc3	laminin gamma 3 [Source:MGI Symbol;Acc:MGI:1344394]
ENSMUSG00000034708	11107.3	-0.337239	0.0912592	-3.6954	0.000219541	0.0167562	Grn	granulin [Source:MGI Symbol;Acc:MGI:95832]
ENSMUSG00000003882	61.8345	-0.379607	0.102976	-3.68636	0.000227485	0.017279	Il7r	interleukin 7 receptor [Source:MGI Symbol;Acc:MGI:96562]
ENSMUSG00000019124	606.355	-0.389899	0.105873	-3.68272	0.000230763	0.0174441	Scrn1	secernin 1 [Source:MGI Symbol;Acc:MGI:1917188]
ENSMUSG00000022439	67.6855	-0.388898	0.105647	-3.68111	0.000232219	0.0174706	Parvg	parvin, gamma [Source:MGI Symbol;Acc:MGI:2158329]
ENSMUSG00000016763	2844.55	0.330903	0.0899834	3.67738	0.000235643	0.0176442	Scube1	signal peptide, CUB domain, EGF-like 1 [Source:MGI Symbol;Acc:MGI:1890616]
ENSMUSG00000068735	3307.56	-0.290155	0.0791046	-3.66799	0.000244467	0.0182185	Trp53i11	transformation related protein 53 inducible protein 11 [Source:MGI Symbol;Acc:MGI:2670995]
ENSMUSG00000028782	1670.55	0.325195	0.0887141	3.66565	0.000246709	0.0182993	Adgrb2	adhesion G protein-coupled receptor B2 [Source:MGI Symbol;Acc:MGI:2451244]
ENSMUSG00000022180	2400.19	-0.333758	0.0912023	-3.65953	0.000252675	0.0186542	Slc7a8	solute carrier family 7 (cationic amino acid transporter, y+ system), member 8 [Source:MGI Symbol;Acc:MGI:1355323]
ENSMUSG00000021612	506.989	-0.40519	0.111116	-3.64656	0.000265776	0.0195302	Slc6a18	solute carrier family 6 (neurotransmitter transporter), member 18 [Source:MGI Symbol;Acc:MGI:1336892]
ENSMUSG00000044786	1368.52	-0.37296	0.102332	-3.64459	0.00026782	0.0195893	Zfp36	zinc finger protein 36 [Source:MGI Symbol;Acc:MGI:99180]
ENSMUSG00000021457	976.627	-0.353619	0.0971287	-3.64072	0.000271875	0.0197769	Syk	spleen tyrosine kinase [Source:MGI Symbol;Acc:MGI:99515]
ENSMUSG00000056025	113.109	-0.414783	0.113959	-3.63976	0.000272888	0.0197769	Clca3a1	chloride channel accessory 3A1 [Source:MGI Symbol;Acc:MGI:1316732]
ENSMUSG00000034707	8093.08	-0.29635	0.0814958	-3.63639	0.000276488	0.0199463	Gns	glucosamine (N-acetyl)-6-sulfatase [Source:MGI Symbol;Acc:MGI:1922862]
ENSMUSG00000038178	836.054	-0.395006	0.108798	-3.63063	0.00028273	0.0203039	Slc43a2	solute carrier family 43, member 2 [Source:MGI Symbol;Acc:MGI:2442746]
ENSMUSG00000024261	314.469	0.418332	0.115408	3.62481	0.000289177	0.0205884	Syt4	synaptotagmin IV [Source:MGI Symbol;Acc:MGI:101759]
ENSMUSG00000033595	353.328	0.414335	0.114309	3.6247	0.000289299	0.0205884	Lgi3	leucine-rich repeat LGI family, member 3 [Source:MGI Symbol;Acc:MGI:2182619]
ENSMUSG00000031613	476.429	0.400623	0.110723	3.61824	0.00029661	0.0210141	Hpgd	hydroxyprostaglandin dehydrogenase 15 (NAD) [Source:MGI Symbol;Acc:MGI:108085]
ENSMUSG00000020866	2955.21	0.327148	0.0904601	3.61649	0.000298623	0.0210623	Cacna1g	calcium channel, voltage-dependent, T type, alpha 1G subunit [Source:MGI Symbol;Acc:MGI:1201678]
ENSMUSG00000031722	276.244	-0.426893	0.118107	-3.61446	0.000300971	0.0211335	Hp	haptoglobin [Source:MGI Symbol;Acc:MGI:96211]
ENSMUSG00000031963	2282.94	0.314879	0.0871853	3.61161	0.000304302	0.0212728	Bmper	BMP-binding endothelial regulator [Source:MGI Symbol;Acc:MGI:1920480]
ENSMUSG00000022358	2738.17	0.298395	0.0829164	3.59875	0.000319753	0.0220602	Fbxo32	F-box protein 32 [Source:MGI Symbol;Acc:MGI:1914981]
ENSMUSG00000041828	116.44	-0.417625	0.116036	-3.5991	0.000319317	0.0220602	Abca8a	ATP-binding cassette, sub-family A (ABC1), member 8a [Source:MGI Symbol;Acc:MGI:2386846]
ENSMUSG00000046598	357.686	-0.416739	0.115769	-3.59975	0.000318529	0.0220602	Bdh1	3-hydroxybutyrate dehydrogenase, type 1 [Source:MGI Symbol;Acc:MGI:1919161]
ENSMUSG00000073490	164.566	-0.423577	0.117753	-3.59717	0.000321697	0.0220978	AI607873	expressed sequence AI607873 [Source:MGI Symbol;Acc:MGI:2138302]
ENSMUSG00000074622	3785.64	-0.294468	0.0818984	-3.59553	0.000323732	0.0221413	Mafb	v-maf musculoaponeurotic fibrosarcoma oncogene family, protein B (avian) [Source:MGI Symbol;Acc:MGI:104555]
ENSMUSG00000026421	11451.3	0.287332	0.08007	3.58851	0.000332576	0.0225471	Csrp1	cysteine and glycine-rich protein 1 [Source:MGI Symbol;Acc:MGI:88549]
ENSMUSG00000027399	19.792	-0.251629	0.0701416	-3.58744	0.000333947	0.0225471	Il1a	interleukin 1 alpha [Source:MGI Symbol;Acc:MGI:96542]
ENSMUSG00000078771	173.599	-0.409422	0.114107	-3.58806	0.000333145	0.0225471	Evi2a	ecotropic viral integration site 2a [Source:MGI Symbol;Acc:MGI:95458]
ENSMUSG00000026786	565.792	-0.402131	0.112259	-3.58219	0.000340728	0.0229071	Apbb1ip	amyloid beta (A4) precursor protein-binding, family B, member 1 interacting protein [Source:MGI Symbol;Acc:MGI:1861354]
ENSMUSG00000005338	400.087	0.402926	0.113065	3.56366	0.000365715	0.0244828	Cadm3	cell adhesion molecule 3 [Source:MGI Symbol;Acc:MGI:2137858]
ENSMUSG00000001025	3465.72	0.346768	0.0973511	3.56203	0.000368	0.0245318	S100a6	S100 calcium binding protein A6 (calcyclin) [Source:MGI Symbol;Acc:MGI:1339467]
ENSMUSG00000030577	42.7899	-0.330044	0.0928349	-3.55517	0.000377733	0.0248658	Cd22	CD22 antigen [Source:MGI Symbol;Acc:MGI:88322]
ENSMUSG00000061576	2038.6	0.327422	0.0920477	3.55709	0.000374984	0.0248658	Dpp6	dipeptidylpeptidase 6 [Source:MGI Symbol;Acc:MGI:94921]
ENSMUSG00000069806	1620.4	0.32405	0.0911343	3.55574	0.000376911	0.0248658	Cacng7	calcium channel, voltage-dependent, gamma subunit 7 [Source:MGI Symbol;Acc:MGI:1932374]
ENSMUSG00000019876	99.9604	-0.397489	0.112127	-3.54501	0.000392605	0.0257134	Pkib	protein kinase inhibitor beta, cAMP dependent, testis specific [Source:MGI Symbol;Acc:MGI:101937]
ENSMUSG00000030047	393.854	-0.413214	0.116612	-3.54349	0.000394872	0.0257134	Arhgap25	Rho GTPase activating protein 25 [Source:MGI Symbol;Acc:MGI:2443687]
ENSMUSG00000037280	146.092	-0.414085	0.116872	-3.54308	0.00039549	0.0257134	Galnt6	UDP-N-acetyl-alpha-D-galactosamine:polypeptide N-acetylgalactosaminyltransferase 6 [Source:MGI Symbol;Acc:MGI:1891640]
ENSMUSG00000034854	910.537	-0.373275	0.105484	-3.5387	0.000402106	0.0260364	Mfsd12	major facilitator superfamily domain containing 12 [Source:MGI Symbol;Acc:MGI:3604804]
ENSMUSG00000036833	661.66	-0.3788	0.107171	-3.53453	0.000408505	0.0263427	Pnpla7	patatin-like phospholipase domain containing 7 [Source:MGI Symbol;Acc:MGI:2385325]
ENSMUSG00000020542	445.621	0.39426	0.112002	3.52011	0.000431375	0.0277045	Myocd	myocardin [Source:MGI Symbol;Acc:MGI:2137495]
ENSMUSG00000026288	673.602	-0.395937	0.112652	-3.51469	0.000440267	0.0281611	Inpp5d	inositol polyphosphate-5-phosphatase D [Source:MGI Symbol;Acc:MGI:107357]
ENSMUSG00000032572	4466.78	0.26623	0.0758638	3.50932	0.00044925	0.0286198	Col6a4	collagen, type VI, alpha 4 [Source:MGI Symbol;Acc:MGI:1915803]
ENSMUSG00000049265	474.424	0.382094	0.109101	3.50222	0.000461399	0.0292757	Kcnk3	potassium channel, subfamily K, member 3 [Source:MGI Symbol;Acc:MGI:1100509]
ENSMUSG00000020181	753.263	0.366384	0.104869	3.49373	0.000476325	0.0301019	Nav3	neuron navigator 3 [Source:MGI Symbol;Acc:MGI:2183703]
ENSMUSG00000036446	2696.9	0.348162	0.0997821	3.48922	0.000484433	0.0304923	Lum	lumican [Source:MGI Symbol;Acc:MGI:109347]
ENSMUSG00000039680	1334.1	0.322018	0.0925411	3.47973	0.000501918	0.0314675	Mrps6	mitochondrial ribosomal protein S6 [Source:MGI Symbol;Acc:MGI:2153111]
ENSMUSG00000022723	1655.25	0.328669	0.0945412	3.47646	0.000508081	0.0314941	Crybg3	beta-gamma crystallin domain containing 3 [Source:MGI Symbol;Acc:MGI:2676311]
ENSMUSG00000022894	1847.32	0.33161	0.0953519	3.47775	0.000505649	0.0314941	Adamts5	a disintegrin-like and metallopeptidase (reprolysin type) with thrombospondin type 1 motif, 5 (aggrecanase-2) [Source:MGI Symbol;Acc:MGI:1346321]
ENSMUSG00000041773	4405.51	-0.280572	0.0807092	-3.47633	0.000508323	0.0314941	Enc1	ectodermal-neural cortex 1 [Source:MGI Symbol;Acc:MGI:109610]
ENSMUSG00000030409	1965.49	0.352011	0.101489	3.46847	0.000523434	0.0323036	Dmpk	dystrophia myotonica-protein kinase [Source:MGI Symbol;Acc:MGI:94906]
ENSMUSG00000071042	1121.55	-0.331052	0.0955405	-3.46504	0.000530151	0.0325909	Rasgrp3	RAS, guanyl releasing protein 3 [Source:MGI Symbol;Acc:MGI:3028579]
ENSMUSG00000027861	41.4556	0.3257	0.0940869	3.4617	0.000536782	0.0326678	Casq2	calsequestrin 2 [Source:MGI Symbol;Acc:MGI:1309469]
ENSMUSG00000034714	1158.94	-0.329644	0.0952191	-3.46195	0.000536279	0.0326678	Ttyh2	tweety family member 2 [Source:MGI Symbol;Acc:MGI:2157091]
ENSMUSG00000045294	2523.22	-0.286615	0.082806	-3.46128	0.000537606	0.0326678	Insig1	insulin induced gene 1 [Source:MGI Symbol;Acc:MGI:1916289]
ENSMUSG00000027962	2676.97	-0.283963	0.08213	-3.45748	0.000545255	0.0330057	Vcam1	vascular cell adhesion molecule 1 [Source:MGI Symbol;Acc:MGI:98926]
ENSMUSG00000074280	541.033	-0.380582	0.110708	-3.43773	0.000586617	0.0353739	Gm6166	predicted gene 6166 [Source:MGI Symbol;Acc:MGI:3645893]
ENSMUSG00000035352	65.3286	-0.357676	0.104177	-3.43336	0.000596144	0.0358117	Ccl12	chemokine (C-C motif) ligand 12 [Source:MGI Symbol;Acc:MGI:108224]
ENSMUSG00000032625	853.05	-0.335846	0.0979503	-3.42874	0.0006064	0.0361835	Thsd7a	thrombospondin, type I, domain containing 7A [Source:MGI Symbol;Acc:MGI:2685683]
ENSMUSG00000068699	6628.73	0.314996	0.0918755	3.42851	0.000606913	0.0361835	Flnc	filamin C, gamma [Source:MGI Symbol;Acc:MGI:95557]
ENSMUSG00000026149	66.347	0.323205	0.0943011	3.42737	0.00060946	0.0361987	Tm4sf20	transmembrane 4 L six family member 20 [Source:MGI Symbol;Acc:MGI:1913511]
ENSMUSG00000054932	189.535	-0.401389	0.117232	-3.42388	0.000617348	0.0365299	Afp	alpha fetoprotein [Source:MGI Symbol;Acc:MGI:87951]
ENSMUSG00000022901	44.8825	-0.326299	0.0954022	-3.42024	0.000625651	0.0367638	Cd86	CD86 antigen [Source:MGI Symbol;Acc:MGI:101773]
ENSMUSG00000026012	87.7838	-0.350949	0.102613	-3.42011	0.000625954	0.0367638	Cd28	CD28 antigen [Source:MGI Symbol;Acc:MGI:88327]
ENSMUSG00000055489	421.483	0.384677	0.112573	3.41712	0.000632863	0.0370319	Ano5	anoctamin 5 [Source:MGI Symbol;Acc:MGI:3576659]
ENSMUSG00000022103	2403.71	0.31186	0.0912908	3.41611	0.000635223	0.0370328	Gfra2	glial cell line derived neurotrophic factor family receptor alpha 2 [Source:MGI Symbol;Acc:MGI:1195462]
ENSMUSG00000020310	143.122	-0.400956	0.117443	-3.41406	0.000640036	0.0371762	Madcam1	mucosal vascular addressin cell adhesion molecule 1 [Source:MGI Symbol;Acc:MGI:103579]
ENSMUSG00000071847	4663.85	0.28969	0.0849065	3.41188	0.000645177	0.0373375	Apcdd1	adenomatosis polyposis coli down-regulated 1 [Source:MGI Symbol;Acc:MGI:3513977]
ENSMUSG00000029163	17085	0.250572	0.0735905	3.40495	0.000661759	0.0381574	Emilin1	elastin microfibril interfacer 1 [Source:MGI Symbol;Acc:MGI:1926189]
ENSMUSG00000025888	75.3632	-0.354954	0.10446	-3.39798	0.000678843	0.0390002	Casp1	caspase 1 [Source:MGI Symbol;Acc:MGI:96544]
ENSMUSG00000070645	262.044	-0.394571	0.116599	-3.38401	0.000714363	0.0408921	Ren1	renin 1 structural [Source:MGI Symbol;Acc:MGI:97898]
ENSMUSG00000006273	4868.47	-0.247997	0.0734077	-3.37835	0.000729209	0.0412535	Atp6v1b2	ATPase, H+ transporting, lysosomal V1 subunit B2 [Source:MGI Symbol;Acc:MGI:109618]
ENSMUSG00000025161	1540.21	-0.342058	0.101373	-3.37426	0.000740142	0.0412535	Slc16a3	solute carrier family 16 (monocarboxylic acid transporters), member 3 [Source:MGI Symbol;Acc:MGI:1933438]
ENSMUSG00000026177	519.113	-0.389578	0.115474	-3.37373	0.000741566	0.0412535	Slc11a1	solute carrier family 11 (proton-coupled divalent metal ion transporters), member 1 [Source:MGI Symbol;Acc:MGI:1345275]
ENSMUSG00000027524	433.274	0.373137	0.110585	3.3742	0.000740308	0.0412535	Edn3	endothelin 3 [Source:MGI Symbol;Acc:MGI:95285]
ENSMUSG00000032036	522.804	0.370388	0.109737	3.37523	0.000737545	0.0412535	Kirrel3	kin of IRRE like 3 (Drosophila) [Source:MGI Symbol;Acc:MGI:1914953]
ENSMUSG00000040552	1474.21	-0.387748	0.114813	-3.37722	0.000732235	0.0412535	C3ar1	complement component 3a receptor 1 [Source:MGI Symbol;Acc:MGI:1097680]
ENSMUSG00000040751	126.833	-0.390976	0.115728	-3.3784	0.000729082	0.0412535	Lat2	linker for activation of T cells family, member 2 [Source:MGI Symbol;Acc:MGI:1926479]
ENSMUSG00000046688	418.685	-0.373363	0.110553	-3.37725	0.000732156	0.0412535	Tifa	TRAF-interacting protein with forkhead-associated domain [Source:MGI Symbol;Acc:MGI:2182965]
ENSMUSG00000001870	12621.1	0.264322	0.078434	3.36999	0.00075171	0.0416711	Ltbp1	latent transforming growth factor beta binding protein 1 [Source:MGI Symbol;Acc:MGI:109151]
ENSMUSG00000001020	101.418	0.347589	0.103301	3.36482	0.000765937	0.0423113	S100a4	S100 calcium binding protein A4 [Source:MGI Symbol;Acc:MGI:1330282]
ENSMUSG00000031838	1554.92	-0.300421	0.0893856	-3.36095	0.000776744	0.0427588	Ifi30	interferon gamma inducible protein 30 [Source:MGI Symbol;Acc:MGI:2137648]
ENSMUSG00000022667	94.141	-0.360436	0.107542	-3.35159	0.000803495	0.0440063	Cd200r1	CD200 receptor 1 [Source:MGI Symbol;Acc:MGI:1889024]
ENSMUSG00000050503	478.743	0.391743	0.116901	3.35108	0.000804976	0.0440063	Fbxl22	F-box and leucine-rich repeat protein 22 [Source:MGI Symbol;Acc:MGI:1921415]
ENSMUSG00000000385	2276.39	0.294563	0.0879591	3.34887	0.00081143	0.0442062	Tmprss2	transmembrane protease, serine 2 [Source:MGI Symbol;Acc:MGI:1354381]
ENSMUSG00000022438	935.081	-0.322327	0.0964462	-3.34204	0.000831644	0.0449976	Parvb	parvin, beta [Source:MGI Symbol;Acc:MGI:2153063]
ENSMUSG00000030695	12979.2	-0.258359	0.0773057	-3.34204	0.000831654	0.0449976	Aldoa	aldolase A, fructose-bisphosphate [Source:MGI Symbol;Acc:MGI:87994]
ENSMUSG00000032717	1425.96	0.327539	0.0981745	3.3363	0.000849027	0.0457808	Mdfi	MyoD family inhibitor [Source:MGI Symbol;Acc:MGI:107687]
ENSMUSG00000027338	2446.26	-0.268852	0.080769	-3.32866	0.000872651	0.0468946	Prnd	prion protein dublet [Source:MGI Symbol;Acc:MGI:1346999]
ENSMUSG00000017760	6745.92	-0.278908	0.0840101	-3.31993	0.000900386	0.048221	Ctsa	cathepsin A [Source:MGI Symbol;Acc:MGI:97748]
ENSMUSG00000022840	614.602	0.357492	0.107748	3.31785	0.000907145	0.0482558	Adcy5	adenylate cyclase 5 [Source:MGI Symbol;Acc:MGI:99673]
ENSMUSG00000029470	826.046	-0.360251	0.108549	-3.31879	0.000904098	0.0482558	P2rx4	purinergic receptor P2X, ligand-gated ion channel 4 [Source:MGI Symbol;Acc:MGI:1338859]
ENSMUSG00000053175	389.84	-0.377822	0.114049	-3.31282	0.000923619	0.0489673	Bcl3	B cell leukemia/lymphoma 3 [Source:MGI Symbol;Acc:MGI:88140]
ENSMUSG00000019139	6230.68	0.248028	0.0750247	3.30596	0.000946532	0.0499017	Isyna1	myo-inositol 1-phosphate synthase A1 [Source:MGI Symbol;Acc:MGI:1919030]
ENSMUSG00000036918	593.336	-0.348729	0.105495	-3.30565	0.00094756	0.0499017	Ttc7	tetratricopeptide repeat domain 7 [Source:MGI Symbol;Acc:MGI:1920999]
ENSMUSG00000059456	541.405	-0.355072	0.107505	-3.30285	0.000957089	0.0502361	Ptk2b	PTK2 protein tyrosine kinase 2 beta [Source:MGI Symbol;Acc:MGI:104908]
ENSMUSG00000035638	482.25	0.359223	0.108844	3.30033	0.0009657	0.0505202	Muc20	mucin 20 [Source:MGI Symbol;Acc:MGI:2385039]
ENSMUSG00000035273	383.415	-0.38949	0.118049	-3.2994	0.00096891	0.0505208	Hpse	heparanase [Source:MGI Symbol;Acc:MGI:1343124]
ENSMUSG00000004558	3264.83	0.260489	0.0791324	3.29182	0.000995418	0.0515626	Ndrg2	N-myc downstream regulated gene 2 [Source:MGI Symbol;Acc:MGI:1352498]
ENSMUSG00000090394	563.672	0.346285	0.105178	3.29238	0.000993446	0.0515626	4930523C07Rik	RIKEN cDNA 4930523C07 gene [Source:MGI Symbol;Acc:MGI:1914897]
ENSMUSG00000004707	71.2372	-0.326013	0.0992258	-3.28557	0.00101777	0.0523768	Ly9	lymphocyte antigen 9 [Source:MGI Symbol;Acc:MGI:96885]
ENSMUSG00000042228	853.514	-0.336794	0.1025	-3.2858	0.00101692	0.0523768	Lyn	LYN proto-oncogene, Src family tyrosine kinase [Source:MGI Symbol;Acc:MGI:96892]
ENSMUSG00000095419	87.4879	-0.365848	0.111417	-3.2836	0.0010249	0.0525727	Gm14328	predicted gene 14328 [Source:MGI Symbol;Acc:MGI:3651951]
ENSMUSG00000082301	256.499	-0.38497	0.117435	-3.27816	0.00104486	0.0534233	Gm14032	predicted gene 14032 [Source:MGI Symbol;Acc:MGI:3650861]
ENSMUSG00000008845	35.1734	0.277603	0.084739	3.27597	0.00105298	0.0536647	Cd163	CD163 antigen [Source:MGI Symbol;Acc:MGI:2135946]
ENSMUSG00000050359	2545.08	0.290053	0.0885752	3.27465	0.00105793	0.0537436	Sprr1a	small proline-rich protein 1A [Source:MGI Symbol;Acc:MGI:106660]
ENSMUSG00000017969	1062.24	0.329697	0.100785	3.27127	0.00107064	0.0542151	Ptgis	prostaglandin I2 (prostacyclin) synthase [Source:MGI Symbol;Acc:MGI:1097156]
ENSMUSG00000054675	2332.1	0.291564	0.0895989	3.25411	0.00113749	0.0574159	Tmem119	transmembrane protein 119 [Source:MGI Symbol;Acc:MGI:2385228]
ENSMUSG00000019817	8134.29	0.244766	0.0753345	3.24905	0.00115789	0.0582598	Plagl1	pleiomorphic adenoma gene-like 1 [Source:MGI Symbol;Acc:MGI:1100874]
ENSMUSG00000021091	657.061	-0.333207	0.10262	-3.24701	0.00116623	0.058315	Serpina3n	serine (or cysteine) peptidase inhibitor, clade A, member 3N [Source:MGI Symbol;Acc:MGI:105045]
ENSMUSG00000074607	158.284	-0.383079	0.11798	-3.24698	0.00116637	0.058315	Tox2	TOX high mobility group box family member 2 [Source:MGI Symbol;Acc:MGI:3611233]
ENSMUSG00000035828	1355.71	-0.320506	0.0988156	-3.24348	0.00118079	0.0588494	Pim3	proviral integration site 3 [Source:MGI Symbol;Acc:MGI:1355297]
ENSMUSG00000078794	3877.92	0.263643	0.081359	3.2405	0.00119322	0.059282	Dact3	dishevelled-binding antagonist of beta-catenin 3 [Source:MGI Symbol;Acc:MGI:3654828]
ENSMUSG00000023906	2718.53	0.267176	0.0825447	3.23674	0.00120904	0.0598795	Cldn6	claudin 6 [Source:MGI Symbol;Acc:MGI:1859284]
ENSMUSG00000030789	155.855	-0.359205	0.111234	-3.22927	0.00124107	0.0612741	Itgax	integrin alpha X [Source:MGI Symbol;Acc:MGI:96609]
ENSMUSG00000037348	604.279	0.360625	0.111713	3.22813	0.00124604	0.0613275	Paqr7	progestin and adipoQ receptor family member VII [Source:MGI Symbol;Acc:MGI:1919154]
ENSMUSG00000025044	1194.33	-0.334531	0.10371	-3.22563	0.00125697	0.0616737	Msr1	macrophage scavenger receptor 1 [Source:MGI Symbol;Acc:MGI:98257]
ENSMUSG00000031636	686.947	0.348444	0.108165	3.22141	0.00127563	0.0622028	Pdlim3	PDZ and LIM domain 3 [Source:MGI Symbol;Acc:MGI:1859274]
ENSMUSG00000076617	81.1967	0.345547	0.10726	3.22157	0.00127489	0.0622028	Ighm	immunoglobulin heavy constant mu [Source:MGI Symbol;Acc:MGI:96448]
ENSMUSG00000026602	1331.98	-0.332971	0.103425	-3.21945	0.00128435	0.0624353	Nphs2	nephrosis 2, podocin [Source:MGI Symbol;Acc:MGI:2157018]
ENSMUSG00000010095	4713.21	-0.239019	0.0744259	-3.2115	0.00132045	0.0639934	Slc3a2	solute carrier family 3 (activators of dibasic and neutral amino acid transport), member 2 [Source:MGI Symbol;Acc:MGI:96955]
ENSMUSG00000036362	65.0655	-0.339585	0.105817	-3.20918	0.00133112	0.0643132	P2ry13	purinergic receptor P2Y, G-protein coupled 13 [Source:MGI Symbol;Acc:MGI:1921441]
ENSMUSG00000045613	33.2386	0.261177	0.0814487	3.20664	0.00134293	0.064686	Chrm2	cholinergic receptor, muscarinic 2, cardiac [Source:MGI Symbol;Acc:MGI:88397]
ENSMUSG00000091562	583.743	0.341567	0.106556	3.20551	0.00134824	0.0647441	Crybg3	beta-gamma crystallin domain containing 3 [Source:MGI Symbol;Acc:MGI:2676311]
ENSMUSG00000075408	686.342	0.326813	0.102211	3.19743	0.00138657	0.0663831	6030408B16Rik	RIKEN cDNA 6030408B16 gene [Source:MGI Symbol;Acc:MGI:1924967]
ENSMUSG00000037166	714.939	0.351621	0.110026	3.19581	0.00139438	0.0665553	Ppp1r14a	protein phosphatase 1, regulatory (inhibitor) subunit 14A [Source:MGI Symbol;Acc:MGI:1931139]
ENSMUSG00000016496	79.6949	-0.350511	0.109761	-3.19341	0.00140605	0.0669103	Cd274	CD274 antigen [Source:MGI Symbol;Acc:MGI:1926446]
ENSMUSG00000024236	6607.26	0.252065	0.0790661	3.18803	0.00143245	0.067962	Svil	supervillin [Source:MGI Symbol;Acc:MGI:2147319]
ENSMUSG00000007122	81.0258	0.351943	0.110536	3.18395	0.00145278	0.0687201	Casq1	calsequestrin 1 [Source:MGI Symbol;Acc:MGI:1309468]
ENSMUSG00000022969	776.694	-0.346407	0.108904	-3.18084	0.00146847	0.069255	Il10rb	interleukin 10 receptor, beta [Source:MGI Symbol;Acc:MGI:109380]
ENSMUSG00000025791	1366.16	-0.2891	0.0913135	-3.16601	0.00154545	0.0726682	Pgm2	phosphoglucomutase 2 [Source:MGI Symbol;Acc:MGI:97565]
ENSMUSG00000031548	11153.5	0.273915	0.0866411	3.16149	0.00156966	0.0735879	Sfrp1	secreted frizzled-related protein 1 [Source:MGI Symbol;Acc:MGI:892014]
ENSMUSG00000004207	31450	-0.261271	0.0826787	-3.16007	0.00157731	0.0737275	Psap	prosaposin [Source:MGI Symbol;Acc:MGI:97783]
ENSMUSG00000060600	496.298	0.339127	0.107363	3.15868	0.00158486	0.0738619	Eno3	enolase 3, beta muscle [Source:MGI Symbol;Acc:MGI:95395]
ENSMUSG00000006313	531.451	0.350073	0.111152	3.1495	0.0016355	0.075998	Upk1a	uroplakin 1A [Source:MGI Symbol;Acc:MGI:98911]
ENSMUSG00000023915	2733.15	-0.262235	0.0834307	-3.14314	0.00167144	0.0772138	Tnfrsf21	tumor necrosis factor receptor superfamily, member 21 [Source:MGI Symbol;Acc:MGI:2151075]
ENSMUSG00000029994	1983.02	-0.262028	0.0833524	-3.14362	0.00166873	0.0772138	Anxa4	annexin A4 [Source:MGI Symbol;Acc:MGI:88030]
ENSMUSG00000038204	53.3236	-0.316054	0.100824	-3.13471	0.00172023	0.0790058	Asb10	ankyrin repeat and SOCS box-containing 10 [Source:MGI Symbol;Acc:MGI:2152836]
ENSMUSG00000051331	549.211	0.351065	0.111982	3.13501	0.00171846	0.0790058	Cacna1c	calcium channel, voltage-dependent, L type, alpha 1C subunit [Source:MGI Symbol;Acc:MGI:103013]
ENSMUSG00000026414	285.935	0.367981	0.117448	3.13314	0.00172946	0.0791993	Tnnt2	troponin T2, cardiac [Source:MGI Symbol;Acc:MGI:104597]
ENSMUSG00000019528	1044.81	-0.30424	0.0972861	-3.12726	0.00176441	0.0800969	Gyg	glycogenin [Source:MGI Symbol;Acc:MGI:1351614]
ENSMUSG00000023959	2238.82	-0.292205	0.0933929	-3.12878	0.00175536	0.0800969	Clic5	chloride intracellular channel 5 [Source:MGI Symbol;Acc:MGI:1917912]
ENSMUSG00000029084	1131.93	-0.299307	0.095697	-3.12766	0.00176206	0.0800969	Cd38	CD38 antigen [Source:MGI Symbol;Acc:MGI:107474]
ENSMUSG00000084897	35.7083	-0.279787	0.0894906	-3.12644	0.00176934	0.0800969	Gm14226	predicted gene 14226 [Source:MGI Symbol;Acc:MGI:3649244]
ENSMUSG00000039278	40.6611	0.25837	0.0827033	3.12407	0.0017837	0.0804891	Pcsk1n	proprotein convertase subtilisin/kexin type 1 inhibitor [Source:MGI Symbol;Acc:MGI:1353431]
ENSMUSG00000078566	488.701	-0.34199	0.109495	-3.12333	0.00178819	0.0804891	Bnip3	BCL2/adenovirus E1B interacting protein 3 [Source:MGI Symbol;Acc:MGI:109326]
ENSMUSG00000032532	57.3428	0.317583	0.101769	3.12062	0.00180469	0.0805433	Cck	cholecystokinin [Source:MGI Symbol;Acc:MGI:88297]
ENSMUSG00000040258	86.7288	-0.318969	0.10216	-3.12224	0.00179481	0.0805433	Nxph4	neurexophilin 4 [Source:MGI Symbol;Acc:MGI:1336197]
ENSMUSG00000070720	522.197	0.3413	0.109351	3.12113	0.0018016	0.0805433	Tmem200b	transmembrane protein 200B [Source:MGI Symbol;Acc:MGI:3646343]
ENSMUSG00000048572	845.541	0.308039	0.0987725	3.11868	0.00181665	0.0808486	Tmem252	transmembrane protein 252 [Source:MGI Symbol;Acc:MGI:3583948]
ENSMUSG00000002944	1029.64	-0.323588	0.103935	-3.11336	0.00184968	0.0816809	Cd36	CD36 antigen [Source:MGI Symbol;Acc:MGI:107899]
ENSMUSG00000030653	1294.04	-0.304347	0.0977244	-3.11434	0.00184356	0.0816809	Pde2a	phosphodiesterase 2A, cGMP-stimulated [Source:MGI Symbol;Acc:MGI:2446107]
ENSMUSG00000048142	194.258	-0.367711	0.118114	-3.11318	0.00185086	0.0816809	Nat8l	N-acetyltransferase 8-like [Source:MGI Symbol;Acc:MGI:2447776]
ENSMUSG00000006649	599.949	-0.357007	0.115389	-3.09395	0.00197514	0.0865167	Nphs1	nephrosis 1, nephrin [Source:MGI Symbol;Acc:MGI:1859637]
ENSMUSG00000024140	3466.95	-0.287327	0.0928751	-3.09369	0.00197687	0.0865167	Epas1	endothelial PAS domain protein 1 [Source:MGI Symbol;Acc:MGI:109169]
ENSMUSG00000027111	5950.48	-0.228527	0.073864	-3.09388	0.00197555	0.0865167	Itga6	integrin alpha 6 [Source:MGI Symbol;Acc:MGI:96605]
ENSMUSG00000042453	645.443	-0.337018	0.108973	-3.09267	0.00198365	0.0865737	Reln	reelin [Source:MGI Symbol;Acc:MGI:103022]
ENSMUSG00000021306	431.126	-0.362626	0.117365	-3.08972	0.00200346	0.0871973	Gpr137b	G protein-coupled receptor 137B [Source:MGI Symbol;Acc:MGI:1891463]
ENSMUSG00000026278	2024.27	0.28558	0.0925236	3.08657	0.00202481	0.0878846	Bok	BCL2-related ovarian killer [Source:MGI Symbol;Acc:MGI:1858494]
ENSMUSG00000022090	807.271	0.332522	0.107851	3.08316	0.00204813	0.0884718	Pdlim2	PDZ and LIM domain 2 [Source:MGI Symbol;Acc:MGI:2384850]
ENSMUSG00000027015	383.346	0.349956	0.113513	3.08296	0.00204954	0.0884718	Cybrd1	cytochrome b reductase 1 [Source:MGI Symbol;Acc:MGI:2654575]
ENSMUSG00000061878	994.944	0.306589	0.0996162	3.07771	0.00208601	0.0898005	Sphk1	sphingosine kinase 1 [Source:MGI Symbol;Acc:MGI:1316649]
ENSMUSG00000020572	2337.16	-0.282915	0.0919545	-3.07669	0.00209313	0.0898626	Nampt	nicotinamide phosphoribosyltransferase [Source:MGI Symbol;Acc:MGI:1929865]
ENSMUSG00000052384	882.826	-0.321128	0.104455	-3.0743	0.00210995	0.0901202	Nrros	negative regulator of reactive oxygen species [Source:MGI Symbol;Acc:MGI:2445095]
ENSMUSG00000062515	2189.4	0.2909	0.0946257	3.07422	0.00211054	0.0901202	Fabp4	fatty acid binding protein 4, adipocyte [Source:MGI Symbol;Acc:MGI:88038]
ENSMUSG00000034993	5907.23	-0.278342	0.0905866	-3.07267	0.00212154	0.0903456	Vat1	vesicle amine transport 1 [Source:MGI Symbol;Acc:MGI:1349450]
ENSMUSG00000041920	264.681	-0.360651	0.117526	-3.06868	0.00215004	0.0911408	Slc16a6	solute carrier family 16 (monocarboxylic acid transporters), member 6 [Source:MGI Symbol;Acc:MGI:2144585]
ENSMUSG00000054423	503.269	0.35262	0.114918	3.06845	0.00215175	0.0911408	Cadps	Ca2+-dependent secretion activator [Source:MGI Symbol;Acc:MGI:1350922]
ENSMUSG00000041959	3395.32	0.26638	0.0869202	3.06465	0.00217925	0.0920586	S100a10	S100 calcium binding protein A10 (calpactin) [Source:MGI Symbol;Acc:MGI:1339468]
ENSMUSG00000040254	2161.19	0.259665	0.0847802	3.06281	0.00219271	0.0922284	Sema3d	sema domain, immunoglobulin domain (Ig), short basic domain, secreted, (semaphorin) 3D [Source:MGI Symbol;Acc:MGI:1860118]
ENSMUSG00000066363	106.223	-0.344194	0.112397	-3.06232	0.0021963	0.0922284	Serpina3f	serine (or cysteine) peptidase inhibitor, clade A, member 3F [Source:MGI Symbol;Acc:MGI:2182838]
ENSMUSG00000090084	661.06	0.32353	0.10567	3.06171	0.00220078	0.0922284	Srpx	sushi-repeat-containing protein [Source:MGI Symbol;Acc:MGI:1858306]
ENSMUSG00000036854	999.278	0.313306	0.102361	3.06081	0.00220739	0.0922609	Hspb6	heat shock protein, alpha-crystallin-related, B6 [Source:MGI Symbol;Acc:MGI:2685325]
ENSMUSG00000020101	910.476	-0.319782	0.104591	-3.05746	0.00223225	0.0930535	Vsir	V-set immunoregulatory receptor [Source:MGI Symbol;Acc:MGI:1921298]
ENSMUSG00000024661	25864.5	-0.260311	0.0852385	-3.05392	0.00225876	0.0939108	Fth1	ferritin heavy polypeptide 1 [Source:MGI Symbol;Acc:MGI:95588]
ENSMUSG00000001665	647.959	0.314325	0.102973	3.0525	0.00226943	0.0941068	Gstt3	glutathione S-transferase, theta 3 [Source:MGI Symbol;Acc:MGI:2143526]
ENSMUSG00000027239	9218.74	-0.226658	0.0743654	-3.0479	0.00230447	0.0948643	Mdk	midkine [Source:MGI Symbol;Acc:MGI:96949]
ENSMUSG00000027332	1980.05	-0.258994	0.0849595	-3.04844	0.00230034	0.0948643	Ivd	isovaleryl coenzyme A dehydrogenase [Source:MGI Symbol;Acc:MGI:1929242]
ENSMUSG00000044583	329.628	-0.356382	0.116933	-3.04774	0.00230571	0.0948643	Tlr7	toll-like receptor 7 [Source:MGI Symbol;Acc:MGI:2176882]
ENSMUSG00000022306	1234.21	0.291946	0.0959445	3.04287	0.00234337	0.0961633	Zfpm2	zinc finger protein, multitype 2 [Source:MGI Symbol;Acc:MGI:1334444]
ENSMUSG00000025213	401.101	0.357949	0.117766	3.03949	0.00236976	0.0969943	Kazald1	Kazal-type serine peptidase inhibitor domain 1 [Source:MGI Symbol;Acc:MGI:2147606]
ENSMUSG00000027513	236.981	-0.358951	0.118158	-3.0379	0.00238235	0.0972575	Pck1	phosphoenolpyruvate carboxykinase 1, cytosolic [Source:MGI Symbol;Acc:MGI:97501]
ENSMUSG00000004266	521.219	-0.347478	0.114571	-3.03285	0.00242253	0.0986431	Ptpn6	protein tyrosine phosphatase, non-receptor type 6 [Source:MGI Symbol;Acc:MGI:96055]
ENSMUSG00000022797	5576.73	-0.271658	0.0897039	-3.02839	0.00245863	0.0998559	Tfrc	transferrin receptor [Source:MGI Symbol;Acc:MGI:98822]
ENSMUSG00000028072	292.303	0.349213	0.115574	3.02156	0.00251479	0.101875	Ntrk1	neurotrophic tyrosine kinase, receptor, type 1 [Source:MGI Symbol;Acc:MGI:97383]
ENSMUSG00000063430	686.859	0.316322	0.104824	3.01764	0.00254752	0.102937	Wscd2	WSC domain containing 2 [Source:MGI Symbol;Acc:MGI:2445030]
ENSMUSG00000070509	2044.9	0.259728	0.0861094	3.01625	0.0025592	0.103145	Rgma	repulsive guidance molecule family member A [Source:MGI Symbol;Acc:MGI:2679262]
ENSMUSG00000031239	2399.87	0.262115	0.0869505	3.01454	0.00257372	0.103203	Itm2a	integral membrane protein 2A [Source:MGI Symbol;Acc:MGI:107706]
ENSMUSG00000042109	1229.11	0.278978	0.0925418	3.01461	0.00257308	0.103203	Csdc2	cold shock domain containing C2, RNA binding [Source:MGI Symbol;Acc:MGI:2146027]
ENSMUSG00000038402	27.7455	0.239199	0.0794184	3.01188	0.00259636	0.103848	Foxf2	forkhead box F2 [Source:MGI Symbol;Acc:MGI:1347479]
ENSMUSG00000022324	8968.36	0.21764	0.0722838	3.01091	0.00260463	0.103916	Matn2	matrilin 2 [Source:MGI Symbol;Acc:MGI:109613]
ENSMUSG00000040612	1139.18	-0.290428	0.0964908	-3.00991	0.00261328	0.103998	Ildr2	immunoglobulin-like domain containing receptor 2 [Source:MGI Symbol;Acc:MGI:1196370]
ENSMUSG00000052459	5655.57	-0.221627	0.0737163	-3.00649	0.00264285	0.104911	Atp6v1a	ATPase, H+ transporting, lysosomal V1 subunit A [Source:MGI Symbol;Acc:MGI:1201780]
ENSMUSG00000026600	3820.08	-0.236324	0.0786884	-3.00329	0.00267075	0.105752	Soat1	sterol O-acyltransferase 1 [Source:MGI Symbol;Acc:MGI:104665]
ENSMUSG00000020122	1951.69	0.273484	0.0911804	2.99937	0.00270535	0.106855	Egfr	epidermal growth factor receptor [Source:MGI Symbol;Acc:MGI:95294]
ENSMUSG00000034435	1200.38	0.274024	0.0915144	2.99433	0.00275052	0.108368	Tmem30b	transmembrane protein 30B [Source:MGI Symbol;Acc:MGI:2442082]
ENSMUSG00000058818	58.6383	-0.303108	0.101281	-2.99274	0.00276485	0.108662	Pirb	paired Ig-like receptor B [Source:MGI Symbol;Acc:MGI:894311]
ENSMUSG00000015027	1016.24	-0.317587	0.106164	-2.99147	0.0027764	0.108844	Galns	galactosamine (N-acetyl)-6-sulfate sulfatase [Source:MGI Symbol;Acc:MGI:1355303]
ENSMUSG00000035864	145.061	0.341047	0.114055	2.99019	0.00278807	0.109031	Syt1	synaptotagmin I [Source:MGI Symbol;Acc:MGI:99667]
ENSMUSG00000032179	272.997	0.351005	0.117466	2.98813	0.00280686	0.109495	Bmp5	bone morphogenetic protein 5 [Source:MGI Symbol;Acc:MGI:88181]
ENSMUSG00000027848	9193.11	0.209576	0.0701966	2.98555	0.00283067	0.109881	Olfml3	olfactomedin-like 3 [Source:MGI Symbol;Acc:MGI:1914877]
ENSMUSG00000063142	458.23	0.337204	0.112935	2.98582	0.00282817	0.109881	Kcnma1	potassium large conductance calcium-activated channel, subfamily M, alpha member 1 [Source:MGI Symbol;Acc:MGI:99923]
ENSMUSG00000024781	3070.01	-0.273293	0.0916806	-2.98092	0.00287381	0.111268	Lipa	lysosomal acid lipase A [Source:MGI Symbol;Acc:MGI:96789]
ENSMUSG00000041642	792.234	-0.305878	0.102636	-2.98021	0.00288048	0.111268	Kif21b	kinesin family member 21B [Source:MGI Symbol;Acc:MGI:109234]
ENSMUSG00000027435	8424.28	-0.222204	0.074746	-2.97278	0.00295115	0.11372	Cd93	CD93 antigen [Source:MGI Symbol;Acc:MGI:106664]
ENSMUSG00000037624	520.534	0.316324	0.106439	2.97189	0.0029597	0.113772	Kcnk2	potassium channel, subfamily K, member 2 [Source:MGI Symbol;Acc:MGI:109366]
ENSMUSG00000037465	1824.78	0.255072	0.0859584	2.96739	0.00300342	0.115172	Klf10	Kruppel-like factor 10 [Source:MGI Symbol;Acc:MGI:1101353]
ENSMUSG00000042428	1890.04	0.260761	0.0880014	2.96314	0.00304516	0.11649	Mgat3	mannoside acetylglucosaminyltransferase 3 [Source:MGI Symbol;Acc:MGI:104532]
ENSMUSG00000027220	667.891	0.304828	0.102984	2.95995	0.00307685	0.117313	Syt13	synaptotagmin XIII [Source:MGI Symbol;Acc:MGI:1933945]
ENSMUSG00000028527	558.397	-0.317115	0.107179	-2.95875	0.00308894	0.117313	Ak4	adenylate kinase 4 [Source:MGI Symbol;Acc:MGI:87979]
ENSMUSG00000049134	27.403	-0.239797	0.081046	-2.95877	0.00308866	0.117313	Nrap	nebulin-related anchoring protein [Source:MGI Symbol;Acc:MGI:1098765]
ENSMUSG00000027452	192.77	-0.349649	0.118214	-2.95775	0.00309889	0.117408	Acss1	acyl-CoA synthetase short-chain family member 1 [Source:MGI Symbol;Acc:MGI:1915988]
ENSMUSG00000029217	541.435	-0.312403	0.105864	-2.95099	0.00316757	0.119723	Tec	tec protein tyrosine kinase [Source:MGI Symbol;Acc:MGI:98662]
ENSMUSG00000062093	885.758	-0.289502	0.0981568	-2.94938	0.00318408	0.12006	Gm10110	predicted gene 10110 [Source:MGI Symbol;Acc:MGI:3641718]
ENSMUSG00000012017	3510.93	0.252231	0.0857454	2.94162	0.00326498	0.122818	Scarf2	scavenger receptor class F, member 2 [Source:MGI Symbol;Acc:MGI:1858430]
ENSMUSG00000020077	472.11	0.322452	0.109656	2.94057	0.00327606	0.122942	Srgn	serglycin [Source:MGI Symbol;Acc:MGI:97756]
ENSMUSG00000028444	3691.64	0.234293	0.0797169	2.93906	0.00329209	0.12325	Cntfr	ciliary neurotrophic factor receptor [Source:MGI Symbol;Acc:MGI:99605]
ENSMUSG00000041707	58.553	-0.303527	0.103496	-2.93274	0.00335984	0.12549	1810011H11Rik	RIKEN cDNA 1810011H11 gene [Source:MGI Symbol;Acc:MGI:1916319]
ENSMUSG00000026051	128.835	0.327117	0.111614	2.93079	0.00338097	0.125981	1500015O10Rik	RIKEN cDNA 1500015O10 gene [Source:MGI Symbol;Acc:MGI:1926146]
ENSMUSG00000022096	535.388	0.314902	0.107483	2.92979	0.00339195	0.126093	Hr	hairless [Source:MGI Symbol;Acc:MGI:96223]
ENSMUSG00000038216	57.084	0.28418	0.0971056	2.92651	0.00342792	0.127131	Pnmt	phenylethanolamine-N-methyltransferase [Source:MGI Symbol;Acc:MGI:97724]
ENSMUSG00000020641	286.192	-0.342093	0.117214	-2.91853	0.00351687	0.130124	Rsad2	radical S-adenosyl methionine domain containing 2 [Source:MGI Symbol;Acc:MGI:1929628]
ENSMUSG00000021242	8645.02	-0.236635	0.0811134	-2.91733	0.00353038	0.130319	Npc2	Niemann-Pick type C2 [Source:MGI Symbol;Acc:MGI:1915213]
ENSMUSG00000029650	102.611	-0.329985	0.113163	-2.916	0.0035455	0.130572	Slc46a3	solute carrier family 46, member 3 [Source:MGI Symbol;Acc:MGI:1918956]
ENSMUSG00000086040	366.879	-0.341202	0.117257	-2.90986	0.00361585	0.132853	Wipf3	WAS/WASL interacting protein family, member 3 [Source:MGI Symbol;Acc:MGI:3044681]
ENSMUSG00000026080	234.033	-0.34184	0.117716	-2.90394	0.003685	0.13508	Chst10	carbohydrate sulfotransferase 10 [Source:MGI Symbol;Acc:MGI:2138283]
ENSMUSG00000023411	3165.11	0.228889	0.0788992	2.90103	0.00371937	0.13571	Nfatc4	nuclear factor of activated T cells, cytoplasmic, calcineurin dependent 4 [Source:MGI Symbol;Acc:MGI:1920431]
ENSMUSG00000044177	618.987	0.307168	0.10587	2.90136	0.00371543	0.13571	Wfikkn2	WAP, follistatin/kazal, immunoglobulin, kunitz and netrin domain containing 2 [Source:MGI Symbol;Acc:MGI:2669209]
ENSMUSG00000052698	4259.87	0.228442	0.0788153	2.89845	0.00375014	0.136517	Tln2	talin 2 [Source:MGI Symbol;Acc:MGI:1917799]
ENSMUSG00000026941	96.3474	0.308882	0.106629	2.8968	0.00376993	0.136608	Mamdc4	MAM domain containing 4 [Source:MGI Symbol;Acc:MGI:2685841]
ENSMUSG00000027360	1265.5	-0.286499	0.0988959	-2.89698	0.00376779	0.136608	Hdc	histidine decarboxylase [Source:MGI Symbol;Acc:MGI:96062]
ENSMUSG00000042759	158.442	-0.335619	0.115935	-2.89489	0.00379291	0.137126	Apobr	apolipoprotein B receptor [Source:MGI Symbol;Acc:MGI:2176230]
ENSMUSG00000002992	24.9326	0.213272	0.0736948	2.89399	0.00380382	0.137207	Apoc2	apolipoprotein C-II [Source:MGI Symbol;Acc:MGI:88054]
ENSMUSG00000048126	20733.1	0.279506	0.0966642	2.89152	0.00383385	0.137975	Col6a3	collagen, type VI, alpha 3 [Source:MGI Symbol;Acc:MGI:88461]
ENSMUSG00000027188	1261.84	-0.283587	0.09811	-2.89051	0.00384623	0.138106	Pamr1	peptidase domain containing associated with muscle regeneration 1 [Source:MGI Symbol;Acc:MGI:2445082]
ENSMUSG00000059498	605.097	-0.30399	0.105359	-2.88528	0.0039106	0.140099	Fcgr3	Fc receptor, IgG, low affinity III [Source:MGI Symbol;Acc:MGI:95500]
ENSMUSG00000023122	67.7312	-0.305272	0.105876	-2.8833	0.00393535	0.140667	Sult1c2	sulfotransferase family, cytosolic, 1C, member 2 [Source:MGI Symbol;Acc:MGI:1916333]
ENSMUSG00000037999	393.294	-0.32668	0.113498	-2.8783	0.00399822	0.142591	Arap2	ArfGAP with RhoGAP domain, ankyrin repeat and PH domain 2 [Source:MGI Symbol;Acc:MGI:2684416]
ENSMUSG00000059326	707.524	-0.309737	0.10769	-2.8762	0.00402499	0.143223	Csf2ra	colony stimulating factor 2 receptor, alpha, low-affinity (granulocyte-macrophage) [Source:MGI Symbol;Acc:MGI:1339754]
ENSMUSG00000089715	10372.8	0.206584	0.0719524	2.87112	0.00409017	0.145215	Cbx6	chromobox 6 [Source:MGI Symbol;Acc:MGI:3512628]
ENSMUSG00000029070	3789.28	0.240305	0.0837364	2.86978	0.00410758	0.145506	Mxra8	matrix-remodelling associated 8 [Source:MGI Symbol;Acc:MGI:1922011]
ENSMUSG00000043673	1198.54	0.260593	0.0913213	2.85358	0.00432299	0.152453	Kcns3	potassium voltage-gated channel, delayed-rectifier, subfamily S, member 3 [Source:MGI Symbol;Acc:MGI:1098804]
ENSMUSG00000054640	2040.72	0.241609	0.0846623	2.8538	0.00431999	0.152453	Slc8a1	solute carrier family 8 (sodium/calcium exchanger), member 1 [Source:MGI Symbol;Acc:MGI:107956]
ENSMUSG00000058153	164.524	0.336623	0.118059	2.85131	0.00435401	0.153205	Sez6l	seizure related 6 homolog like [Source:MGI Symbol;Acc:MGI:1935121]
ENSMUSG00000024552	350.808	0.335481	0.117706	2.85015	0.00436987	0.153421	Slc14a2	solute carrier family 14 (urea transporter), member 2 [Source:MGI Symbol;Acc:MGI:1351653]
ENSMUSG00000025422	737.534	0.294203	0.103407	2.84511	0.00443965	0.155526	Agap2	ArfGAP with GTPase domain, ankyrin repeat and PH domain 2 [Source:MGI Symbol;Acc:MGI:3580016]
ENSMUSG00000021759	1589.68	0.266106	0.0937023	2.83991	0.00451257	0.156571	Plpp1	phospholipid phosphatase 1 [Source:MGI Symbol;Acc:MGI:108412]
ENSMUSG00000023914	553.186	-0.296443	0.104305	-2.84209	0.00448189	0.156571	Mep1a	meprin 1 alpha [Source:MGI Symbol;Acc:MGI:96963]
ENSMUSG00000024180	536.397	-0.304965	0.107369	-2.84035	0.00450638	0.156571	Tmem8	transmembrane protein 8 (five membrane-spanning domains) [Source:MGI Symbol;Acc:MGI:1926283]
ENSMUSG00000027889	2902.59	0.22357	0.078748	2.83906	0.00452465	0.156571	Ampd2	adenosine monophosphate deaminase 2 [Source:MGI Symbol;Acc:MGI:88016]
ENSMUSG00000031903	1366.37	-0.287709	0.10135	-2.83876	0.00452896	0.156571	Pla2g15	phospholipase A2, group XV [Source:MGI Symbol;Acc:MGI:2178076]
ENSMUSG00000053113	975.566	-0.285037	0.100398	-2.83905	0.00452475	0.156571	Socs3	suppressor of cytokine signaling 3 [Source:MGI Symbol;Acc:MGI:1201791]
ENSMUSG00000020902	3699.85	0.246108	0.0867447	2.83715	0.00455176	0.157016	Ntn1	netrin 1 [Source:MGI Symbol;Acc:MGI:105088]
ENSMUSG00000038193	56.2714	0.232563	0.0820096	2.8358	0.00457105	0.157338	Hand2	heart and neural crest derivatives expressed transcript 2 [Source:MGI Symbol;Acc:MGI:103580]
ENSMUSG00000006931	3413.05	0.264766	0.0934716	2.83258	0.00461741	0.158555	P3h4	prolyl 3-hydroxylase family member 4 (non-enzymatic) [Source:MGI Symbol;Acc:MGI:1913430]
ENSMUSG00000050022	82.9966	-0.306046	0.108069	-2.83195	0.00462648	0.158555	Amz1	archaelysin family metallopeptidase 1 [Source:MGI Symbol;Acc:MGI:2442258]
ENSMUSG00000025732	196.304	-0.334155	0.118164	-2.82788	0.00468568	0.160236	Fam195a	family with sequence similarity 195, member A [Source:MGI Symbol;Acc:MGI:1915491]
ENSMUSG00000033063	194.189	0.332733	0.117791	2.82477	0.0047314	0.16145	Cntnap3	contactin associated protein-like 3 [Source:MGI Symbol;Acc:MGI:3588199]
ENSMUSG00000024423	2178.58	-0.239921	0.0849872	-2.82303	0.00475724	0.161842	Impact	impact, RWD domain protein [Source:MGI Symbol;Acc:MGI:1098233]
ENSMUSG00000028599	433.012	-0.331372	0.117399	-2.82262	0.00476337	0.161842	Tnfrsf1b	tumor necrosis factor receptor superfamily, member 1b [Source:MGI Symbol;Acc:MGI:1314883]
ENSMUSG00000021143	3576.41	-0.21973	0.0778935	-2.82091	0.0047888	0.162357	Pacs2	phosphofurin acidic cluster sorting protein 2 [Source:MGI Symbol;Acc:MGI:1924399]
ENSMUSG00000020121	1948.85	-0.240177	0.0852935	-2.81589	0.00486417	0.164207	Srgap1	SLIT-ROBO Rho GTPase activating protein 1 [Source:MGI Symbol;Acc:MGI:2152936]
ENSMUSG00000039109	136.843	0.152093	0.0540034	2.81636	0.00485705	0.164207	F13a1	coagulation factor XIII, A1 subunit [Source:MGI Symbol;Acc:MGI:1921395]
ENSMUSG00000037868	195.639	-0.332668	0.118183	-2.81486	0.00487979	0.164383	Egr2	early growth response 2 [Source:MGI Symbol;Acc:MGI:95296]
ENSMUSG00000035697	294.908	-0.332225	0.118093	-2.81324	0.00490445	0.164862	Hmha1	histocompatibility (minor) HA-1 [Source:MGI Symbol;Acc:MGI:1917969]
ENSMUSG00000040289	2695.55	-0.246702	0.0877212	-2.81234	0.00491825	0.164976	Hey1	hairy/enhancer-of-split related with YRPW motif 1 [Source:MGI Symbol;Acc:MGI:1341800]
ENSMUSG00000039438	92.3459	-0.311187	0.110798	-2.8086	0.00497572	0.165908	Ttc36	tetratricopeptide repeat domain 36 [Source:MGI Symbol;Acc:MGI:2384760]
ENSMUSG00000044350	248.627	-0.329872	0.117456	-2.80848	0.00497754	0.165908	Lacc1	laccase (multicopper oxidoreductase) domain containing 1 [Source:MGI Symbol;Acc:MGI:2445077]
ENSMUSG00000084289	1977.95	-0.265044	0.0943655	-2.8087	0.00497419	0.165908	Gm6977	predicted gene 6977 [Source:MGI Symbol;Acc:MGI:3647597]
ENSMUSG00000031367	1249.16	-0.259045	0.0923444	-2.80521	0.00502841	0.16725	Ap1s2	adaptor-related protein complex 1, sigma 2 subunit [Source:MGI Symbol;Acc:MGI:1889383]
ENSMUSG00000040713	2070.14	-0.241713	0.0862565	-2.80227	0.00507452	0.168429	Creg1	cellular repressor of E1A-stimulated genes 1 [Source:MGI Symbol;Acc:MGI:1344382]
ENSMUSG00000037922	33.9425	-0.246783	0.0881358	-2.80003	0.00510978	0.169244	Bank1	B cell scaffold protein with ankyrin repeats 1 [Source:MGI Symbol;Acc:MGI:2442120]
ENSMUSG00000026443	815.83	0.305454	0.109216	2.79679	0.00516132	0.169529	Lrrn2	leucine rich repeat protein 2, neuronal [Source:MGI Symbol;Acc:MGI:106037]
ENSMUSG00000028039	407.302	0.310369	0.110958	2.79718	0.00515514	0.169529	Efna3	ephrin A3 [Source:MGI Symbol;Acc:MGI:106644]
ENSMUSG00000038508	198.033	-0.330602	0.11816	-2.79793	0.00514315	0.169529	Gdf15	growth differentiation factor 15 [Source:MGI Symbol;Acc:MGI:1346047]
ENSMUSG00000042834	23510.2	0.186811	0.0667769	2.79754	0.0051494	0.169529	Nrep	neuronal regeneration related protein [Source:MGI Symbol;Acc:MGI:99444]
ENSMUSG00000032193	4364.61	-0.210781	0.0754148	-2.79496	0.00519069	0.170019	Ldlr	low density lipoprotein receptor [Source:MGI Symbol;Acc:MGI:96765]
ENSMUSG00000035566	554.172	-0.302259	0.108176	-2.79414	0.00520379	0.170019	Pcdh17	protocadherin 17 [Source:MGI Symbol;Acc:MGI:2684924]
ENSMUSG00000037033	17.5364	0.181778	0.0650936	2.79256	0.00522928	0.170019	Clca3b	chloride channel accessory 3B [Source:MGI Symbol;Acc:MGI:2181989]
ENSMUSG00000053158	619.811	-0.303194	0.108574	-2.79251	0.00523004	0.170019	Fes	feline sarcoma oncogene [Source:MGI Symbol;Acc:MGI:95514]
ENSMUSG00000058952	167.487	-0.329922	0.118144	-2.79254	0.00522964	0.170019	Cfi	complement component factor i [Source:MGI Symbol;Acc:MGI:105937]
ENSMUSG00000004473	622.634	0.323147	0.115801	2.79053	0.00526226	0.170715	Clec11a	C-type lectin domain family 11, member a [Source:MGI Symbol;Acc:MGI:1298219]
ENSMUSG00000055026	137.945	0.327571	0.117463	2.78871	0.00529188	0.171324	Gabrg3	gamma-aminobutyric acid (GABA) A receptor, subunit gamma 3 [Source:MGI Symbol;Acc:MGI:95624]
ENSMUSG00000022831	644.151	-0.30165	0.108318	-2.78485	0.00535517	0.172766	Hcls1	hematopoietic cell specific Lyn substrate 1 [Source:MGI Symbol;Acc:MGI:104568]
ENSMUSG00000038301	544.796	-0.298952	0.107356	-2.78467	0.00535826	0.172766	Snx10	sorting nexin 10 [Source:MGI Symbol;Acc:MGI:1919232]
ENSMUSG00000021136	354.372	0.324262	0.116577	2.78153	0.00541033	0.174089	Smoc1	SPARC related modular calcium binding 1 [Source:MGI Symbol;Acc:MGI:1929878]
ENSMUSG00000029167	358.079	-0.32362	0.116415	-2.77987	0.00543799	0.174624	Ppargc1a	peroxisome proliferative activated receptor, gamma, coactivator 1 alpha [Source:MGI Symbol;Acc:MGI:1342774]
ENSMUSG00000035228	535.713	0.296513	0.1067	2.77893	0.00545381	0.174776	Ccdc106	coiled-coil domain containing 106 [Source:MGI Symbol;Acc:MGI:2385900]
ENSMUSG00000002204	200.705	-0.328116	0.118212	-2.77566	0.00550893	0.176185	Napsa	napsin A aspartic peptidase [Source:MGI Symbol;Acc:MGI:109365]
ENSMUSG00000053846	536.102	-0.317773	0.114608	-2.77269	0.00555944	0.177442	Lipg	lipase, endothelial [Source:MGI Symbol;Acc:MGI:1341803]
ENSMUSG00000020372	50649.3	0.216439	0.0780849	2.77185	0.00557394	0.177546	Rack1	receptor for activated C kinase 1 [Source:MGI Symbol;Acc:MGI:101849]
ENSMUSG00000053062	640.028	0.296244	0.106933	2.77037	0.00559923	0.177992	Jam2	junction adhesion molecule 2 [Source:MGI Symbol;Acc:MGI:1933820]
ENSMUSG00000032046	3011.49	-0.233841	0.084428	-2.76971	0.00561066	0.177998	Abhd12	abhydrolase domain containing 12 [Source:MGI Symbol;Acc:MGI:1923442]
ENSMUSG00000074785	752.934	-0.299123	0.108315	-2.76161	0.00575178	0.182109	Plxnc1	plexin C1 [Source:MGI Symbol;Acc:MGI:1890127]
ENSMUSG00000020826	427.99	-0.305202	0.110561	-2.76048	0.00577168	0.182282	Nos2	nitric oxide synthase 2, inducible [Source:MGI Symbol;Acc:MGI:97361]
ENSMUSG00000039145	894.487	0.273567	0.0991188	2.75999	0.00578031	0.182282	Camk1d	calcium/calmodulin-dependent protein kinase ID [Source:MGI Symbol;Acc:MGI:2442190]
ENSMUSG00000061232	2527.56	-0.268799	0.097458	-2.7581	0.00581381	0.182973	H2-K1	histocompatibility 2, K1, K region [Source:MGI Symbol;Acc:MGI:95904]
ENSMUSG00000003363	4597.66	-0.253013	0.0918469	-2.75472	0.0058742	0.184312	Pld3	phospholipase D family, member 3 [Source:MGI Symbol;Acc:MGI:1333782]
ENSMUSG00000057123	933.324	-0.30545	0.110921	-2.75377	0.00589134	0.184312	Gja5	gap junction protein, alpha 5 [Source:MGI Symbol;Acc:MGI:95716]
ENSMUSG00000068631	280.996	0.32502	0.118023	2.75387	0.0058895	0.184312	Gm7676	predicted gene 7676 [Source:MGI Symbol;Acc:MGI:3644053]
ENSMUSG00000032519	712.392	-0.284454	0.103419	-2.75051	0.00595027	0.185787	Slc25a38	solute carrier family 25, member 38 [Source:MGI Symbol;Acc:MGI:2384782]
ENSMUSG00000020143	390.269	-0.324553	0.118111	-2.74787	0.00599837	0.186705	Dock2	dedicator of cyto-kinesis 2 [Source:MGI Symbol;Acc:MGI:2149010]
ENSMUSG00000035049	955.462	-0.274742	0.0999934	-2.7476	0.00600331	0.186705	Rrp12	ribosomal RNA processing 12 homolog (S. cerevisiae) [Source:MGI Symbol;Acc:MGI:2147437]
ENSMUSG00000005667	1823.78	-0.258054	0.0940396	-2.7441	0.00606779	0.18834	Mthfd2	methylenetetrahydrofolate dehydrogenase (NAD+ dependent), methenyltetrahydrofolate cyclohydrolase [Source:MGI Symbol;Acc:MGI:1338850]
ENSMUSG00000031253	242.419	0.321334	0.117167	2.74254	0.00609669	0.188866	Srpx2	sushi-repeat-containing protein, X-linked 2 [Source:MGI Symbol;Acc:MGI:1916042]
ENSMUSG00000021750	1929.2	0.245619	0.0897937	2.73537	0.00623093	0.191621	Fam107a	family with sequence similarity 107, member A [Source:MGI Symbol;Acc:MGI:3041256]
ENSMUSG00000024962	1804.56	-0.252404	0.0923013	-2.73457	0.00624626	0.191621	Vegfb	vascular endothelial growth factor B [Source:MGI Symbol;Acc:MGI:106199]
ENSMUSG00000031007	3608.78	-0.229381	0.0838792	-2.73466	0.00624445	0.191621	Atp6ap2	ATPase, H+ transporting, lysosomal accessory protein 2 [Source:MGI Symbol;Acc:MGI:1917745]
ENSMUSG00000044026	1197.79	0.252182	0.0921918	2.73541	0.00623033	0.191621	Slc35g1	solute carrier family 35, member G1 [Source:MGI Symbol;Acc:MGI:2444789]
ENSMUSG00000044712	323.056	-0.320654	0.117242	-2.73499	0.00623831	0.191621	Slc38a6	solute carrier family 38, member 6 [Source:MGI Symbol;Acc:MGI:3648156]
ENSMUSG00000026463	2236.01	0.23627	0.0864218	2.73392	0.00625848	0.191624	Atp2b4	ATPase, Ca++ transporting, plasma membrane 4 [Source:MGI Symbol;Acc:MGI:88111]
ENSMUSG00000005413	1455.1	-0.275585	0.101057	-2.72704	0.00639053	0.195288	Hmox1	heme oxygenase 1 [Source:MGI Symbol;Acc:MGI:96163]
ENSMUSG00000027293	2885.95	-0.257833	0.0947876	-2.72011	0.00652596	0.199042	Ehd4	EH-domain containing 4 [Source:MGI Symbol;Acc:MGI:1919619]
ENSMUSG00000091345	99.4991	0.305535	0.112389	2.71855	0.00655686	0.199599	Col6a5	collagen, type VI, alpha 5 [Source:MGI Symbol;Acc:MGI:3648134]
ENSMUSG00000031673	23304.1	0.190199	0.0699812	2.71786	0.00657055	0.199631	Cdh11	cadherin 11 [Source:MGI Symbol;Acc:MGI:99217]
ENSMUSG00000066113	1021.65	0.304397	0.112066	2.71623	0.00660295	0.20023	Adamtsl1	ADAMTS-like 1 [Source:MGI Symbol;Acc:MGI:1924989]
ENSMUSG00000020848	387.009	0.305141	0.112413	2.71446	0.00663845	0.200315	Doc2b	double C2, beta [Source:MGI Symbol;Acc:MGI:1100497]
ENSMUSG00000027775	4429.55	-0.205243	0.0756386	-2.71346	0.00665842	0.200315	Mfsd1	major facilitator superfamily domain containing 1 [Source:MGI Symbol;Acc:MGI:1914118]
ENSMUSG00000031026	103.968	-0.308732	0.113786	-2.71328	0.00666213	0.200315	Trim66	tripartite motif-containing 66 [Source:MGI Symbol;Acc:MGI:2152406]
ENSMUSG00000047798	18.407	-0.177688	0.0654967	-2.71293	0.00666913	0.200315	Cd300lf	CD300 molecule like family member F [Source:MGI Symbol;Acc:MGI:2442359]
ENSMUSG00000051864	1169.36	-0.248858	0.091706	-2.71365	0.00665456	0.200315	Tbc1d22a	TBC1 domain family, member 22a [Source:MGI Symbol;Acc:MGI:1289265]
ENSMUSG00000039316	669.249	-0.296828	0.109483	-2.71118	0.00670443	0.200993	Rftn1	raftlin lipid raft linker 1 [Source:MGI Symbol;Acc:MGI:1923688]
ENSMUSG00000035105	1006.24	-0.264795	0.0977805	-2.70805	0.00676796	0.202233	Egln3	egl-9 family hypoxia-inducible factor 3 [Source:MGI Symbol;Acc:MGI:1932288]
ENSMUSG00000044968	759.8	0.282024	0.104149	2.70788	0.0067714	0.202233	Napepld	N-acyl phosphatidylethanolamine phospholipase D [Source:MGI Symbol;Acc:MGI:2140885]
ENSMUSG00000019789	405.456	-0.302151	0.111651	-2.70622	0.00680543	0.202866	Hey2	hairy/enhancer-of-split related with YRPW motif 2 [Source:MGI Symbol;Acc:MGI:1341884]
ENSMUSG00000005583	1670.18	-0.23618	0.087439	-2.70108	0.00691145	0.205638	Mef2c	myocyte enhancer factor 2C [Source:MGI Symbol;Acc:MGI:99458]
ENSMUSG00000031824	527.32	-0.289891	0.107381	-2.69965	0.00694134	0.206139	6430548M08Rik	RIKEN cDNA 6430548M08 gene [Source:MGI Symbol;Acc:MGI:2443793]
ENSMUSG00000057880	2098.23	-0.244731	0.0908537	-2.69368	0.00706684	0.209473	Abat	4-aminobutyrate aminotransferase [Source:MGI Symbol;Acc:MGI:2443582]
ENSMUSG00000044197	328.97	-0.311572	0.11576	-2.69153	0.00711241	0.210429	Gpr146	G protein-coupled receptor 146 [Source:MGI Symbol;Acc:MGI:1933113]
ENSMUSG00000024014	783.003	-0.275442	0.102409	-2.68962	0.00715342	0.211226	Pim1	proviral integration site 1 [Source:MGI Symbol;Acc:MGI:97584]
ENSMUSG00000026873	1306.37	-0.249797	0.0929166	-2.6884	0.00717947	0.211226	Phf19	PHD finger protein 19 [Source:MGI Symbol;Acc:MGI:1921266]
ENSMUSG00000039221	1335.14	0.280031	0.10416	2.68846	0.00717815	0.211226	Rpl22l1	ribosomal protein L22 like 1 [Source:MGI Symbol;Acc:MGI:1915278]
ENSMUSG00000026825	1381.68	0.242152	0.0901274	2.68677	0.00721469	0.211475	Dnm1	dynamin 1 [Source:MGI Symbol;Acc:MGI:107384]
ENSMUSG00000069045	1716.49	0.241395	0.089836	2.68706	0.00720838	0.211475	Ddx3y	DEAD (Asp-Glu-Ala-Asp) box polypeptide 3, Y-linked [Source:MGI Symbol;Acc:MGI:1349406]
ENSMUSG00000025017	332.465	-0.317438	0.118225	-2.68504	0.00725203	0.211768	Pik3ap1	phosphoinositide-3-kinase adaptor protein 1 [Source:MGI Symbol;Acc:MGI:1933177]
ENSMUSG00000033006	29.9755	0.191195	0.0712024	2.68523	0.00724798	0.211768	Sox10	SRY (sex determining region Y)-box 10 [Source:MGI Symbol;Acc:MGI:98358]
ENSMUSG00000060572	7616.77	0.200251	0.0745968	2.68445	0.00726492	0.211768	Mfap2	microfibrillar-associated protein 2 [Source:MGI Symbol;Acc:MGI:99559]
ENSMUSG00000024940	6626.59	0.22428	0.0836009	2.68274	0.00730211	0.21246	Ltbp3	latent transforming growth factor beta binding protein 3 [Source:MGI Symbol;Acc:MGI:1101355]
ENSMUSG00000021792	2649.22	0.217137	0.0809864	2.68115	0.00733696	0.213082	Fam213a	family with sequence similarity 213, member A [Source:MGI Symbol;Acc:MGI:1917814]
ENSMUSG00000041449	81.9577	-0.280271	0.104581	-2.67994	0.00736347	0.21346	Serpina3h	serine (or cysteine) peptidase inhibitor, clade A, member 3H [Source:MGI Symbol;Acc:MGI:2182839]
ENSMUSG00000032633	1678.99	-0.240782	0.0899341	-2.67731	0.00742151	0.214748	Flcn	folliculin [Source:MGI Symbol;Acc:MGI:2442184]
ENSMUSG00000031740	17832.7	0.235339	0.0879454	2.67597	0.00745131	0.215216	Mmp2	matrix metallopeptidase 2 [Source:MGI Symbol;Acc:MGI:97009]
ENSMUSG00000021567	573.774	0.28366	0.10609	2.67376	0.00750066	0.21591	Nkd2	naked cuticle 2 homolog (Drosophila) [Source:MGI Symbol;Acc:MGI:1919543]
ENSMUSG00000031101	154.59	-0.304285	0.113808	-2.67367	0.00750267	0.21591	Sash3	SAM and SH3 domain containing 3 [Source:MGI Symbol;Acc:MGI:1921381]
ENSMUSG00000040666	160.501	0.314268	0.117762	2.66867	0.00761534	0.218754	Sh3bgr	SH3-binding domain glutamic acid-rich protein [Source:MGI Symbol;Acc:MGI:1354740]
ENSMUSG00000031871	10661.9	-0.217773	0.0816314	-2.66777	0.00763571	0.218941	Cdh5	cadherin 5 [Source:MGI Symbol;Acc:MGI:105057]
ENSMUSG00000020388	1105.89	0.258667	0.0971528	2.66248	0.00775674	0.22139	Pdlim4	PDZ and LIM domain 4 [Source:MGI Symbol;Acc:MGI:1353470]
ENSMUSG00000022122	1741.59	0.23163	0.0870268	2.66159	0.00777717	0.22139	Ednrb	endothelin receptor type B [Source:MGI Symbol;Acc:MGI:102720]
ENSMUSG00000038600	196.773	-0.312401	0.117368	-2.66172	0.00777429	0.22139	Atp6v0a4	ATPase, H+ transporting, lysosomal V0 subunit A4 [Source:MGI Symbol;Acc:MGI:2153480]
ENSMUSG00000048402	1832.09	0.228998	0.0860279	2.6619	0.00776998	0.22139	Gli2	GLI-Kruppel family member GLI2 [Source:MGI Symbol;Acc:MGI:95728]
ENSMUSG00000030401	542.077	0.295618	0.111238	2.65752	0.00787189	0.223282	Rtn2	reticulon 2 (Z-band associated protein) [Source:MGI Symbol;Acc:MGI:107612]
ENSMUSG00000046743	6722.8	0.246757	0.092851	2.65756	0.00787092	0.223282	Fat4	FAT atypical cadherin 4 [Source:MGI Symbol;Acc:MGI:3045256]
ENSMUSG00000039476	557.551	0.284788	0.107233	2.6558	0.00791214	0.224021	Prrx2	paired related homeobox 2 [Source:MGI Symbol;Acc:MGI:98218]
ENSMUSG00000021831	1412.33	-0.255087	0.0961681	-2.65251	0.00798947	0.225001	Ero1l	ERO1-like (S. cerevisiae) [Source:MGI Symbol;Acc:MGI:1354385]
ENSMUSG00000024063	8619.94	0.204305	0.0770119	2.65291	0.0079802	0.225001	Lbh	limb-bud and heart [Source:MGI Symbol;Acc:MGI:1925139]
ENSMUSG00000039982	3081.29	-0.218813	0.0824709	-2.65321	0.00797299	0.225001	Dtx4	deltex 4, E3 ubiquitin ligase [Source:MGI Symbol;Acc:MGI:2672905]
ENSMUSG00000036169	431.656	-0.292401	0.110293	-2.65113	0.00802238	0.225125	Sostdc1	sclerostin domain containing 1 [Source:MGI Symbol;Acc:MGI:1913292]
ENSMUSG00000044469	457.979	-0.290551	0.109582	-2.65146	0.00801442	0.225125	Tnfaip8l1	tumor necrosis factor, alpha-induced protein 8-like 1 [Source:MGI Symbol;Acc:MGI:1913693]
ENSMUSG00000021373	577.272	0.278113	0.105128	2.64546	0.00815792	0.227138	Cap2	CAP, adenylate cyclase-associated protein, 2 (yeast) [Source:MGI Symbol;Acc:MGI:1914502]
ENSMUSG00000022564	3038.89	-0.216882	0.0820115	-2.64453	0.00818037	0.227138	Grina	glutamate receptor, ionotropic, N-methyl D-aspartate-associated protein 1 (glutamate binding) [Source:MGI Symbol;Acc:MGI:1913418]
ENSMUSG00000023274	17.7937	-0.188265	0.0711335	-2.64664	0.00812955	0.227138	Cd4	CD4 antigen [Source:MGI Symbol;Acc:MGI:88335]
ENSMUSG00000024511	622.461	0.276897	0.104676	2.64528	0.00816226	0.227138	Rab27b	RAB27B, member RAS oncogene family [Source:MGI Symbol;Acc:MGI:1931295]
ENSMUSG00000040896	1178.64	0.251627	0.0951483	2.64457	0.00817941	0.227138	Kcnd3	potassium voltage-gated channel, Shal-related family, member 3 [Source:MGI Symbol;Acc:MGI:1928743]
ENSMUSG00000057554	1190.72	-0.243309	0.0919991	-2.64469	0.00817651	0.227138	Lgals8	lectin, galactose binding, soluble 8 [Source:MGI Symbol;Acc:MGI:1928481]
ENSMUSG00000036564	430.407	0.294241	0.111388	2.64159	0.00825175	0.228718	Ndrg4	N-myc downstream regulated gene 4 [Source:MGI Symbol;Acc:MGI:2384590]
ENSMUSG00000026354	26.1	0.171357	0.0649224	2.63941	0.00830515	0.229795	Lct	lactase [Source:MGI Symbol;Acc:MGI:104576]
ENSMUSG00000026307	579.592	-0.28076	0.106519	-2.63577	0.00839472	0.230339	Scly	selenocysteine lyase [Source:MGI Symbol;Acc:MGI:1355310]
ENSMUSG00000032060	1146.56	0.285598	0.108354	2.63579	0.00839407	0.230339	Cryab	crystallin, alpha B [Source:MGI Symbol;Acc:MGI:88516]
ENSMUSG00000042717	19.5321	0.193777	0.0734944	2.63662	0.00837364	0.230339	Ppp1r3a	protein phosphatase 1, regulatory (inhibitor) subunit 3A [Source:MGI Symbol;Acc:MGI:2153588]
ENSMUSG00000049422	875.946	-0.265256	0.100618	-2.63626	0.00838253	0.230339	Chchd10	coiled-coil-helix-coiled-coil-helix domain containing 10 [Source:MGI Symbol;Acc:MGI:2143558]
ENSMUSG00000060216	807.028	-0.264449	0.100335	-2.63565	0.0083977	0.230339	Arrb2	arrestin, beta 2 [Source:MGI Symbol;Acc:MGI:99474]
ENSMUSG00000035104	631.352	-0.272625	0.103656	-2.63009	0.00853622	0.233506	Eva1a	eva-1 homolog A (C. elegans) [Source:MGI Symbol;Acc:MGI:2385247]
ENSMUSG00000036533	1358.33	0.264125	0.100434	2.62983	0.00854273	0.233506	Cdc42ep3	CDC42 effector protein (Rho GTPase binding) 3 [Source:MGI Symbol;Acc:MGI:2384718]
ENSMUSG00000032816	2843.74	0.218825	0.0832631	2.62812	0.00858587	0.23428	Igdcc4	immunoglobulin superfamily, DCC subclass, member 4 [Source:MGI Symbol;Acc:MGI:1858497]
ENSMUSG00000072324	888.735	0.292097	0.111291	2.62462	0.00867451	0.236291	Gm8420	predicted gene 8420 [Source:MGI Symbol;Acc:MGI:3645594]
ENSMUSG00000064294	238.775	0.309783	0.118105	2.62295	0.00871714	0.237043	Aox3	aldehyde oxidase 3 [Source:MGI Symbol;Acc:MGI:1918974]
ENSMUSG00000006494	1595.12	-0.2267	0.0864585	-2.62207	0.00873974	0.23725	Pdk1	pyruvate dehydrogenase kinase, isoenzyme 1 [Source:MGI Symbol;Acc:MGI:1926119]
ENSMUSG00000062591	507.601	0.283338	0.108172	2.61933	0.0088103	0.238755	Tubb4a	tubulin, beta 4A class IVA [Source:MGI Symbol;Acc:MGI:107848]
ENSMUSG00000025784	324.748	0.303794	0.116235	2.61362	0.00895894	0.242367	Clec3b	C-type lectin domain family 3, member b [Source:MGI Symbol;Acc:MGI:104540]
ENSMUSG00000022462	15256.9	0.192884	0.07382	2.6129	0.00897784	0.242463	Slc38a2	solute carrier family 38, member 2 [Source:MGI Symbol;Acc:MGI:1915010]
ENSMUSG00000005087	1748.26	-0.239639	0.0918262	-2.60971	0.00906197	0.24262	Cd44	CD44 antigen [Source:MGI Symbol;Acc:MGI:88338]
ENSMUSG00000005360	834.145	0.266267	0.102083	2.60834	0.00909822	0.24262	Slc1a3	solute carrier family 1 (glial high affinity glutamate transporter), member 3 [Source:MGI Symbol;Acc:MGI:99917]
ENSMUSG00000018451	2539.04	0.212393	0.0813254	2.61164	0.00901081	0.24262	6330403K07Rik	RIKEN cDNA 6330403K07 gene [Source:MGI Symbol;Acc:MGI:1918001]
ENSMUSG00000022558	2077.89	-0.23775	0.0910852	-2.6102	0.009049	0.24262	Mroh1	maestro heat-like repeat family member 1 [Source:MGI Symbol;Acc:MGI:2442558]
ENSMUSG00000029563	1249.89	0.248348	0.0952597	2.60707	0.00913213	0.24262	Foxp2	forkhead box P2 [Source:MGI Symbol;Acc:MGI:2148705]
ENSMUSG00000039234	4082.64	0.197381	0.0757091	2.60709	0.00913148	0.24262	Sec24d	Sec24 related gene family, member D (S. cerevisiae) [Source:MGI Symbol;Acc:MGI:1916858]
ENSMUSG00000040957	924.638	-0.250408	0.0960248	-2.60775	0.00911405	0.24262	Cables1	CDK5 and Abl enzyme substrate 1 [Source:MGI Symbol;Acc:MGI:1927065]
ENSMUSG00000042985	444.14	0.304743	0.1169	2.60688	0.00913722	0.24262	Upk3b	uroplakin 3B [Source:MGI Symbol;Acc:MGI:2140882]
ENSMUSG00000049382	3461.55	0.216699	0.0830244	2.61006	0.00905256	0.24262	Krt8	keratin 8 [Source:MGI Symbol;Acc:MGI:96705]
ENSMUSG00000068327	15.2073	0.137036	0.0525263	2.60889	0.00908351	0.24262	Tlx2	T cell leukemia, homeobox 2 [Source:MGI Symbol;Acc:MGI:1350935]
ENSMUSG00000024843	1163.51	-0.250472	0.0961462	-2.60512	0.00918429	0.242986	Chka	choline kinase alpha [Source:MGI Symbol;Acc:MGI:107760]
ENSMUSG00000031264	99.193	-0.294622	0.113115	-2.60464	0.00919715	0.242986	Btk	Bruton agammaglobulinemia tyrosine kinase [Source:MGI Symbol;Acc:MGI:88216]
ENSMUSG00000064267	1033.64	-0.253282	0.0972372	-2.60478	0.00919324	0.242986	Hvcn1	hydrogen voltage-gated channel 1 [Source:MGI Symbol;Acc:MGI:1921346]
ENSMUSG00000021890	2299.83	-0.224471	0.0862761	-2.60178	0.00927414	0.244203	Eaf1	ELL associated factor 1 [Source:MGI Symbol;Acc:MGI:1921677]
ENSMUSG00000022788	913.982	-0.254981	0.0979825	-2.60231	0.00925984	0.244203	Fgd4	FYVE, RhoGEF and PH domain containing 4 [Source:MGI Symbol;Acc:MGI:2183747]
ENSMUSG00000002504	2491.06	0.23549	0.0906253	2.59851	0.00936306	0.244207	Slc9a3r2	solute carrier family 9 (sodium/hydrogen exchanger), member 3 regulator 2 [Source:MGI Symbol;Acc:MGI:1890662]
ENSMUSG00000016349	18.1904	0.178638	0.0687378	2.59883	0.00935431	0.244207	Eef1a2	eukaryotic translation elongation factor 1 alpha 2 [Source:MGI Symbol;Acc:MGI:1096317]
ENSMUSG00000029632	3394.58	0.208758	0.0802665	2.60081	0.00930041	0.244207	Ndufa4	NADH dehydrogenase (ubiquinone) 1 alpha subcomplex, 4 [Source:MGI Symbol;Acc:MGI:107686]
ENSMUSG00000040253	545.765	-0.277449	0.106778	-2.59836	0.009367	0.244207	Gbp7	guanylate binding protein 7 [Source:MGI Symbol;Acc:MGI:2444421]
ENSMUSG00000051506	237.394	-0.306805	0.117982	-2.60044	0.00931038	0.244207	Wdfy4	WD repeat and FYVE domain containing 4 [Source:MGI Symbol;Acc:MGI:3584510]
ENSMUSG00000090877	942.338	0.259891	0.0999716	2.59965	0.00933191	0.244207	Hspa1b	heat shock protein 1B [Source:MGI Symbol;Acc:MGI:99517]
ENSMUSG00000038550	74.7741	-0.274928	0.105939	-2.59515	0.00945508	0.246097	Ciart	circadian associated repressor of transcription [Source:MGI Symbol;Acc:MGI:2684975]
ENSMUSG00000006958	527.859	0.280906	0.108447	2.59026	0.00959029	0.249206	Chrd	chordin [Source:MGI Symbol;Acc:MGI:1313268]
ENSMUSG00000036427	7451.75	-0.197384	0.0762301	-2.58931	0.00961674	0.249482	Gpi1	glucose phosphate isomerase 1 [Source:MGI Symbol;Acc:MGI:95797]
ENSMUSG00000019960	2915.96	-0.20268	0.0783371	-2.58728	0.00967379	0.249714	Dusp6	dual specificity phosphatase 6 [Source:MGI Symbol;Acc:MGI:1914853]
ENSMUSG00000022500	5465.15	-0.203493	0.0786679	-2.58674	0.0096889	0.249714	Litaf	LPS-induced TN factor [Source:MGI Symbol;Acc:MGI:1929512]
ENSMUSG00000023030	2220.95	-0.217925	0.0842392	-2.58698	0.00968217	0.249714	Slc11a2	solute carrier family 11 (proton-coupled divalent metal ion transporters), member 2 [Source:MGI Symbol;Acc:MGI:1345279]
ENSMUSG00000035385	475.566	-0.248082	0.0958553	-2.58809	0.00965102	0.249714	Ccl2	chemokine (C-C motif) ligand 2 [Source:MGI Symbol;Acc:MGI:98259]
ENSMUSG00000007279	177.632	0.305247	0.118041	2.58593	0.00971155	0.249891	Scube2	signal peptide, CUB domain, EGF-like 2 [Source:MGI Symbol;Acc:MGI:1928765]
ENSMUSG00000022237	220.355	-0.304709	0.117932	-2.58378	0.00977255	0.250237	Ankrd33b	ankyrin repeat domain 33B [Source:MGI Symbol;Acc:MGI:1917904]
ENSMUSG00000031380	1414.28	0.250249	0.0968275	2.58448	0.00975255	0.250237	Vegfd	vascular endothelial growth factor D [Source:MGI Symbol;Acc:MGI:108037]
ENSMUSG00000049939	348.786	0.292561	0.113208	2.58428	0.00975836	0.250237	Lrrc4	leucine rich repeat containing 4 [Source:MGI Symbol;Acc:MGI:2182081]
ENSMUSG00000032064	1101.8	0.242249	0.0938297	2.58179	0.00982884	0.250866	Dixdc1	DIX domain containing 1 [Source:MGI Symbol;Acc:MGI:2679721]
ENSMUSG00000047592	63.2185	-0.2606	0.100928	-2.58205	0.00982164	0.250866	Nxpe5	neurexophilin and PC-esterase domain family, member 5 [Source:MGI Symbol;Acc:MGI:3584036]
ENSMUSG00000029484	1753.54	-0.259724	0.100625	-2.58112	0.00984814	0.250953	Anxa3	annexin A3 [Source:MGI Symbol;Acc:MGI:1201378]
ENSMUSG00000022415	525.011	-0.296913	0.115188	-2.57764	0.00994767	0.251543	Syngr1	synaptogyrin 1 [Source:MGI Symbol;Acc:MGI:1328323]
ENSMUSG00000024892	914.83	-0.25838	0.100218	-2.57819	0.00993185	0.251543	Pcx	pyruvate carboxylase [Source:MGI Symbol;Acc:MGI:97520]
ENSMUSG00000033170	1339.23	-0.229852	0.0891339	-2.57872	0.00991662	0.251543	Card10	caspase recruitment domain family, member 10 [Source:MGI Symbol;Acc:MGI:2146012]
ENSMUSG00000043461	375.01	0.297846	0.115555	2.57753	0.00995089	0.251543	Sptssb	serine palmitoyltransferase, small subunit B [Source:MGI Symbol;Acc:MGI:1913433]
ENSMUSG00000060591	4866.41	0.207143	0.0803186	2.57901	0.00990831	0.251543	Ifitm2	interferon induced transmembrane protein 2 [Source:MGI Symbol;Acc:MGI:1933382]
ENSMUSG00000001555	6191.4	0.209142	0.0812304	2.57467	0.0100335	0.252226	Fkbp10	FK506 binding protein 10 [Source:MGI Symbol;Acc:MGI:104769]
ENSMUSG00000024238	3604.21	0.198076	0.0769255	2.5749	0.0100268	0.252226	Zeb1	zinc finger E-box binding homeobox 1 [Source:MGI Symbol;Acc:MGI:1344313]
ENSMUSG00000033022	609.728	0.266992	0.103711	2.57439	0.0100418	0.252226	Cdo1	cysteine dioxygenase 1, cytosolic [Source:MGI Symbol;Acc:MGI:105925]
ENSMUSG00000052160	409.551	0.295118	0.114625	2.57464	0.0100343	0.252226	Pld4	phospholipase D family, member 4 [Source:MGI Symbol;Acc:MGI:2144765]
ENSMUSG00000013367	439.136	0.296531	0.115234	2.5733	0.0100734	0.252619	Iglon5	IgLON family member 5 [Source:MGI Symbol;Acc:MGI:2686277]
ENSMUSG00000016239	87.817	-0.280088	0.108898	-2.57202	0.0101107	0.253152	Lonrf3	LON peptidase N-terminal domain and ring finger 3 [Source:MGI Symbol;Acc:MGI:1921615]
ENSMUSG00000030109	22.7098	0.19135	0.0744437	2.5704	0.0101582	0.253938	Slc6a12	solute carrier family 6 (neurotransmitter transporter, betaine/GABA), member 12 [Source:MGI Symbol;Acc:MGI:95628]
ENSMUSG00000045680	9439.7	0.181542	0.0706698	2.56887	0.0102029	0.254655	Tcf21	transcription factor 21 [Source:MGI Symbol;Acc:MGI:1202715]
ENSMUSG00000043439	647.348	-0.265794	0.103577	-2.56614	0.0102836	0.256264	E130012A19Rik	RIKEN cDNA E130012A19 gene [Source:MGI Symbol;Acc:MGI:2143991]
ENSMUSG00000032226	212.231	0.302193	0.117969	2.56164	0.010418	0.258686	Gcnt3	glucosaminyl (N-acetyl) transferase 3, mucin type [Source:MGI Symbol;Acc:MGI:1919327]
ENSMUSG00000041757	2672.76	0.239094	0.093346	2.56137	0.0104259	0.258686	Plekha6	pleckstrin homology domain containing, family A member 6 [Source:MGI Symbol;Acc:MGI:2388662]
ENSMUSG00000061848	4631.62	0.241428	0.0942623	2.56124	0.0104299	0.258686	Gm5805	predicted gene 5805 [Source:MGI Symbol;Acc:MGI:3644633]
ENSMUSG00000035357	2754.08	0.212549	0.0830665	2.55878	0.0105041	0.260117	Pdzrn3	PDZ domain containing RING finger 3 [Source:MGI Symbol;Acc:MGI:1933157]
ENSMUSG00000030257	1776.86	0.21975	0.0859194	2.55763	0.0105389	0.26057	Srgap3	SLIT-ROBO Rho GTPase activating protein 3 [Source:MGI Symbol;Acc:MGI:2152938]
ENSMUSG00000021614	19977.1	0.1777	0.0696828	2.55012	0.0107686	0.265069	Vcan	versican [Source:MGI Symbol;Acc:MGI:102889]
ENSMUSG00000043110	29.1745	0.168211	0.0659402	2.55097	0.0107424	0.265069	Lrrn4	leucine rich repeat neuronal 4 [Source:MGI Symbol;Acc:MGI:2445154]
ENSMUSG00000030498	1411.03	0.226119	0.0888056	2.54623	0.0108893	0.267144	Gas2	growth arrest specific 2 [Source:MGI Symbol;Acc:MGI:95657]
ENSMUSG00000085295	26.0446	-0.20495	0.080476	-2.54672	0.0108739	0.267144	4930430E12Rik	RIKEN cDNA 4930430E12 gene [Source:MGI Symbol;Acc:MGI:1918889]
ENSMUSG00000027870	242.396	-0.299943	0.117832	-2.54551	0.0109117	0.267278	Hao2	hydroxyacid oxidase 2 [Source:MGI Symbol;Acc:MGI:96012]
ENSMUSG00000021904	1560.74	-0.238874	0.093912	-2.5436	0.0109718	0.268273	Sema3g	sema domain, immunoglobulin domain (Ig), short basic domain, secreted, (semaphorin) 3G [Source:MGI Symbol;Acc:MGI:3041242]
ENSMUSG00000050074	690.192	0.26584	0.104532	2.54313	0.0109863	0.268273	Spink8	serine peptidase inhibitor, Kazal type 8 [Source:MGI Symbol;Acc:MGI:1925959]
ENSMUSG00000052852	579.136	0.267298	0.105365	2.53687	0.0111849	0.272702	Reep1	receptor accessory protein 1 [Source:MGI Symbol;Acc:MGI:1098827]
ENSMUSG00000024778	118.699	-0.289453	0.114129	-2.53619	0.0112065	0.272807	Fas	Fas (TNF receptor superfamily member 6) [Source:MGI Symbol;Acc:MGI:95484]
ENSMUSG00000001751	1378.95	-0.262691	0.103645	-2.53453	0.01126	0.273686	Naglu	alpha-N-acetylglucosaminidase (Sanfilippo disease IIIB) [Source:MGI Symbol;Acc:MGI:1351641]
ENSMUSG00000022687	4062.19	0.218214	0.086138	2.5333	0.0112994	0.274223	Boc	biregional cell adhesion molecule-related/down-regulated by oncogenes (Cdon) binding protein [Source:MGI Symbol;Acc:MGI:2151153]
ENSMUSG00000026471	653.924	0.272979	0.10786	2.53085	0.0113785	0.27556	Mr1	major histocompatibility complex, class I-related [Source:MGI Symbol;Acc:MGI:1195463]
ENSMUSG00000052684	5235.53	-0.241006	0.0952397	-2.53052	0.0113894	0.27556	Jun	jun proto-oncogene [Source:MGI Symbol;Acc:MGI:96646]
ENSMUSG00000022769	1159.27	-0.236024	0.0933548	-2.52824	0.0114635	0.276929	Sdf2l1	stromal cell-derived factor 2-like 1 [Source:MGI Symbol;Acc:MGI:2149842]
ENSMUSG00000020265	5878.11	0.182402	0.0721842	2.5269	0.0115074	0.277564	Sumo3	small ubiquitin-like modifier 3 [Source:MGI Symbol;Acc:MGI:1336201]
ENSMUSG00000031070	245.931	0.298492	0.118213	2.52503	0.0115689	0.278622	Mrgprf	MAS-related GPR, member F [Source:MGI Symbol;Acc:MGI:2384823]
ENSMUSG00000042499	2945.69	0.216457	0.0857868	2.5232	0.0116292	0.27965	Hoxd11	homeobox D11 [Source:MGI Symbol;Acc:MGI:96203]
ENSMUSG00000029016	956.154	-0.240243	0.0953736	-2.51897	0.01177	0.282175	Clcn6	chloride channel, voltage-sensitive 6 [Source:MGI Symbol;Acc:MGI:1347049]
ENSMUSG00000032470	867.155	0.261231	0.103691	2.51932	0.0117583	0.282175	Mras	muscle and microspikes RAS [Source:MGI Symbol;Acc:MGI:1100856]
ENSMUSG00000032735	149.277	-0.295047	0.117257	-2.51624	0.0118613	0.283935	Ablim3	actin binding LIM protein family, member 3 [Source:MGI Symbol;Acc:MGI:2442582]
ENSMUSG00000024697	436.695	0.275446	0.109526	2.5149	0.0119067	0.28459	Gna14	guanine nucleotide binding protein, alpha 14 [Source:MGI Symbol;Acc:MGI:95769]
ENSMUSG00000021994	5571.76	0.212695	0.0846075	2.5139	0.0119405	0.284968	Wnt5a	wingless-type MMTV integration site family, member 5A [Source:MGI Symbol;Acc:MGI:98958]
ENSMUSG00000066097	16.2617	-0.170299	0.0678733	-2.50907	0.012105	0.288457	Cyp2j11	cytochrome P450, family 2, subfamily j, polypeptide 11 [Source:MGI Symbol;Acc:MGI:2140224]
ENSMUSG00000005611	3585.56	0.208174	0.0830478	2.50668	0.0121871	0.289105	Mrvi1	MRV integration site 1 [Source:MGI Symbol;Acc:MGI:1338023]
ENSMUSG00000054293	37.6212	-0.228495	0.0911275	-2.50742	0.0121616	0.289105	A630033H20Rik	RIKEN cDNA A630033H20 gene [Source:MGI Symbol;Acc:MGI:2441814]
ENSMUSG00000056758	1432.99	-0.226662	0.0904164	-2.50686	0.0121808	0.289105	Hmga2	high mobility group AT-hook 2 [Source:MGI Symbol;Acc:MGI:101761]
ENSMUSG00000034485	3771.25	-0.19097	0.0762437	-2.50473	0.0122543	0.290264	Uaca	uveal autoantigen with coiled-coil domains and ankyrin repeats [Source:MGI Symbol;Acc:MGI:1919815]
ENSMUSG00000028494	2966.58	-0.242066	0.0967034	-2.50318	0.0123081	0.291102	Plin2	perilipin 2 [Source:MGI Symbol;Acc:MGI:87920]
ENSMUSG00000022148	406.682	-0.23291	0.0931351	-2.50077	0.0123923	0.292654	Fyb	FYN binding protein [Source:MGI Symbol;Acc:MGI:1346327]
ENSMUSG00000038886	6191.19	0.196542	0.0786438	2.49914	0.0124496	0.29357	Man2a2	mannosidase 2, alpha 2 [Source:MGI Symbol;Acc:MGI:2150656]
ENSMUSG00000040213	373.92	-0.286975	0.114915	-2.49729	0.0125146	0.294661	Kyat3	kynurenine aminotransferase 3 [Source:MGI Symbol;Acc:MGI:2677849]
ENSMUSG00000019880	1527.15	0.223367	0.0894913	2.49597	0.0125613	0.295323	Rspo3	R-spondin 3 [Source:MGI Symbol;Acc:MGI:1920030]
ENSMUSG00000022619	72.5199	0.266982	0.107025	2.49457	0.0126109	0.296047	Mapk8ip2	mitogen-activated protein kinase 8 interacting protein 2 [Source:MGI Symbol;Acc:MGI:1926555]
ENSMUSG00000058897	2130.82	0.247835	0.0993924	2.4935	0.0126492	0.296505	Col25a1	collagen, type XXV, alpha 1 [Source:MGI Symbol;Acc:MGI:1924268]
ENSMUSG00000006378	1241.68	-0.251982	0.101156	-2.49102	0.0127377	0.297988	Gcat	glycine C-acetyltransferase (2-amino-3-ketobutyrate-coenzyme A ligase) [Source:MGI Symbol;Acc:MGI:1349389]
ENSMUSG00000027335	320.256	0.289172	0.116102	2.49067	0.0127502	0.297988	Adra1d	adrenergic receptor, alpha 1d [Source:MGI Symbol;Acc:MGI:106673]
ENSMUSG00000063873	1417.39	0.230517	0.0926403	2.4883	0.0128354	0.299536	Slc24a3	solute carrier family 24 (sodium/potassium/calcium exchanger), member 3 [Source:MGI Symbol;Acc:MGI:2137513]
ENSMUSG00000034613	1783.28	-0.211597	0.0850891	-2.48677	0.0128907	0.300384	Ppm1h	protein phosphatase 1H (PP2C domain containing) [Source:MGI Symbol;Acc:MGI:2442087]
ENSMUSG00000020387	491.464	-0.280571	0.11289	-2.48535	0.0129426	0.301148	Jade2	jade family PHD finger 2 [Source:MGI Symbol;Acc:MGI:1924151]
ENSMUSG00000029185	2488.11	0.215373	0.0867028	2.48403	0.0129904	0.301816	Fam114a1	family with sequence similarity 114, member A1 [Source:MGI Symbol;Acc:MGI:1915553]
ENSMUSG00000074129	13571.7	0.189252	0.0762663	2.48147	0.0130843	0.303553	Rpl13a	ribosomal protein L13A [Source:MGI Symbol;Acc:MGI:1351455]
ENSMUSG00000042404	812.615	-0.246349	0.099314	-2.4805	0.0131197	0.303926	Dennd4b	DENN/MADD domain containing 4B [Source:MGI Symbol;Acc:MGI:2446201]
ENSMUSG00000026411	3862.61	0.199382	0.08049	2.47711	0.0132451	0.305139	Tmem9	transmembrane protein 9 [Source:MGI Symbol;Acc:MGI:1913491]
ENSMUSG00000030798	133.128	-0.282716	0.114107	-2.47764	0.0132253	0.305139	Cd37	CD37 antigen [Source:MGI Symbol;Acc:MGI:88330]
ENSMUSG00000063632	1870.4	-0.22919	0.0925145	-2.47734	0.0132365	0.305139	Sox11	SRY (sex determining region Y)-box 11 [Source:MGI Symbol;Acc:MGI:98359]
ENSMUSG00000074736	323.447	0.285847	0.115401	2.477	0.0132493	0.305139	Syndig1	synapse differentiation inducing 1 [Source:MGI Symbol;Acc:MGI:3702158]
ENSMUSG00000032135	8524.53	-0.186263	0.0752158	-2.47638	0.0132721	0.30522	Mcam	melanoma cell adhesion molecule [Source:MGI Symbol;Acc:MGI:1933966]
ENSMUSG00000042406	6982.01	-0.175673	0.0709777	-2.47505	0.0133216	0.305914	Atf4	activating transcription factor 4 [Source:MGI Symbol;Acc:MGI:88096]
ENSMUSG00000026147	340.154	0.284361	0.114949	2.47381	0.013368	0.306197	Col9a1	collagen, type IX, alpha 1 [Source:MGI Symbol;Acc:MGI:88465]
ENSMUSG00000040010	3604.02	-0.198476	0.0802349	-2.47368	0.0133728	0.306197	Slc7a5	solute carrier family 7 (cationic amino acid transporter, y+ system), member 5 [Source:MGI Symbol;Acc:MGI:1298205]
ENSMUSG00000010830	1640.35	0.243554	0.0985705	2.47087	0.0134786	0.30715	Kdelr3	KDEL (Lys-Asp-Glu-Leu) endoplasmic reticulum protein retention receptor 3 [Source:MGI Symbol;Acc:MGI:2145953]
ENSMUSG00000021238	2201.77	-0.209482	0.0847632	-2.47138	0.0134592	0.30715	Aldh6a1	aldehyde dehydrogenase family 6, subfamily A1 [Source:MGI Symbol;Acc:MGI:1915077]
ENSMUSG00000025969	2529.34	-0.217563	0.0880378	-2.47124	0.0134645	0.30715	Nrp2	neuropilin 2 [Source:MGI Symbol;Acc:MGI:1100492]
ENSMUSG00000029119	1257.14	-0.25758	0.104315	-2.46925	0.0135398	0.30715	Man2b2	mannosidase 2, alpha B2 [Source:MGI Symbol;Acc:MGI:1195262]
ENSMUSG00000030772	2737.77	0.212024	0.0858924	2.46848	0.0135689	0.30715	Dkk3	dickkopf WNT signaling pathway inhibitor 3 [Source:MGI Symbol;Acc:MGI:1354952]
ENSMUSG00000032554	75.2819	-0.261573	0.105967	-2.46845	0.0135699	0.30715	Trf	transferrin [Source:MGI Symbol;Acc:MGI:98821]
ENSMUSG00000037754	1197.49	-0.226596	0.0917271	-2.47033	0.0134988	0.30715	Ppp1r16b	protein phosphatase 1, regulatory (inhibitor) subunit 16B [Source:MGI Symbol;Acc:MGI:2151841]
ENSMUSG00000095407	149.146	0.289576	0.117273	2.46924	0.0135402	0.30715	Tmem200c	transmembrane protein 200C [Source:MGI Symbol;Acc:MGI:3646281]
ENSMUSG00000041046	413.113	0.275001	0.111441	2.46768	0.0135991	0.307372	Ramp3	receptor (calcitonin) activity modifying protein 3 [Source:MGI Symbol;Acc:MGI:1860292]
ENSMUSG00000000282	2077.16	-0.213348	0.086536	-2.46542	0.0136853	0.308878	Mnt	max binding protein [Source:MGI Symbol;Acc:MGI:109150]
ENSMUSG00000020717	5185.54	-0.195634	0.079384	-2.4644	0.0137242	0.309314	Pecam1	platelet/endothelial cell adhesion molecule 1 [Source:MGI Symbol;Acc:MGI:97537]
ENSMUSG00000004609	71.6654	-0.263921	0.107143	-2.46325	0.0137685	0.309869	Cd33	CD33 antigen [Source:MGI Symbol;Acc:MGI:99440]
ENSMUSG00000025902	361.107	-0.27991	0.113821	-2.45921	0.0139244	0.311602	Sox17	SRY (sex determining region Y)-box 17 [Source:MGI Symbol;Acc:MGI:107543]
ENSMUSG00000025911	55.8373	-0.251199	0.102145	-2.45923	0.0139236	0.311602	Adhfe1	alcohol dehydrogenase, iron containing, 1 [Source:MGI Symbol;Acc:MGI:1923437]
ENSMUSG00000028717	176.281	-0.289622	0.117719	-2.46029	0.0138823	0.311602	Tal1	T cell acute lymphocytic leukemia 1 [Source:MGI Symbol;Acc:MGI:98480]
ENSMUSG00000036381	291.591	0.286546	0.116518	2.45925	0.0139228	0.311602	P2ry14	purinergic receptor P2Y, G-protein coupled, 14 [Source:MGI Symbol;Acc:MGI:2155705]
ENSMUSG00000067001	20.6622	0.166533	0.0677398	2.45842	0.013955	0.311847	Serpinb7	serine (or cysteine) peptidase inhibitor, clade B, member 7 [Source:MGI Symbol;Acc:MGI:2151053]
ENSMUSG00000081677	1112.6	-0.234669	0.0954914	-2.45749	0.0139912	0.312214	Mdk-ps1	midkine pseudogene 1 [Source:MGI Symbol;Acc:MGI:103029]
ENSMUSG00000018654	207.867	-0.29002	0.118129	-2.45511	0.0140842	0.313845	Ikzf1	IKAROS family zinc finger 1 [Source:MGI Symbol;Acc:MGI:1342540]
ENSMUSG00000040003	338.06	-0.279924	0.114064	-2.4541	0.0141236	0.314281	Magi2	membrane associated guanylate kinase, WW and PDZ domain containing 2 [Source:MGI Symbol;Acc:MGI:1354953]
ENSMUSG00000022367	1129.4	-0.257568	0.105102	-2.45064	0.0142604	0.316126	Has2	hyaluronan synthase 2 [Source:MGI Symbol;Acc:MGI:107821]
ENSMUSG00000031453	2009.56	-0.227142	0.0927121	-2.44998	0.0142866	0.316126	Rasa3	RAS p21 protein activator 3 [Source:MGI Symbol;Acc:MGI:1197013]
ENSMUSG00000036469	90.2352	-0.267631	0.10918	-2.45128	0.0142348	0.316126	March1	membrane-associated ring finger (C3HC4) 1 [Source:MGI Symbol;Acc:MGI:1920175]
ENSMUSG00000062380	121.827	0.278278	0.11358	2.45007	0.0142829	0.316126	Tubb3	tubulin, beta 3 class III [Source:MGI Symbol;Acc:MGI:107813]
ENSMUSG00000056870	953.251	0.238218	0.0972923	2.44848	0.0143461	0.316999	Gulp1	GULP, engulfment adaptor PTB domain containing 1 [Source:MGI Symbol;Acc:MGI:1920407]
ENSMUSG00000031805	487.49	-0.282058	0.115289	-2.44653	0.0144238	0.317996	Jak3	Janus kinase 3 [Source:MGI Symbol;Acc:MGI:99928]
ENSMUSG00000038871	1381.02	0.221371	0.0904906	2.44634	0.0144315	0.317996	Bpgm	2,3-bisphosphoglycerate mutase [Source:MGI Symbol;Acc:MGI:1098242]
ENSMUSG00000056220	1982.22	0.205059	0.0838943	2.44426	0.0145151	0.318948	Pla2g4a	phospholipase A2, group IVA (cytosolic, calcium-dependent) [Source:MGI Symbol;Acc:MGI:1195256]
ENSMUSG00000090061	85.5903	0.271224	0.11095	2.44456	0.0145027	0.318948	Nwd2	NACHT and WD repeat domain containing 2 [Source:MGI Symbol;Acc:MGI:1920464]
ENSMUSG00000025582	291.266	-0.283409	0.116068	-2.44176	0.0146161	0.320721	Nptx1	neuronal pentraxin 1 [Source:MGI Symbol;Acc:MGI:107811]
ENSMUSG00000051359	2410.86	0.205872	0.0843404	2.44096	0.0146481	0.320979	Ncald	neurocalcin delta [Source:MGI Symbol;Acc:MGI:1196326]
ENSMUSG00000028860	59.0991	0.248716	0.102088	2.43629	0.0148386	0.323592	Sytl1	synaptotagmin-like 1 [Source:MGI Symbol;Acc:MGI:1933365]
ENSMUSG00000029153	325.215	0.277884	0.114073	2.43603	0.0148493	0.323592	Ociad2	OCIA domain containing 2 [Source:MGI Symbol;Acc:MGI:1916377]
ENSMUSG00000029380	56.3796	-0.243201	0.0997803	-2.43736	0.0147948	0.323592	Cxcl1	chemokine (C-X-C motif) ligand 1 [Source:MGI Symbol;Acc:MGI:108068]
ENSMUSG00000049871	38.9775	-0.21782	0.0893817	-2.43697	0.0148111	0.323592	Nlrc3	NLR family, CARD domain containing 3 [Source:MGI Symbol;Acc:MGI:2444070]
ENSMUSG00000017713	95.9885	-0.27394	0.11252	-2.43459	0.0149089	0.323996	Tha1	threonine aldolase 1 [Source:MGI Symbol;Acc:MGI:1919026]
ENSMUSG00000066800	597.879	-0.261976	0.107604	-2.43463	0.0149072	0.323996	Rnasel	ribonuclease L (2', 5'-oligoisoadenylate synthetase-dependent) [Source:MGI Symbol;Acc:MGI:1098272]
ENSMUSG00000024486	407.08	-0.271714	0.111746	-2.43153	0.0150353	0.326294	Hbegf	heparin-binding EGF-like growth factor [Source:MGI Symbol;Acc:MGI:96070]
ENSMUSG00000020017	47.5703	-0.227962	0.0938306	-2.4295	0.0151195	0.327671	Hal	histidine ammonia lyase [Source:MGI Symbol;Acc:MGI:96010]
ENSMUSG00000039831	4365.86	-0.180516	0.0743677	-2.42735	0.0152097	0.329175	Arhgap29	Rho GTPase activating protein 29 [Source:MGI Symbol;Acc:MGI:2443818]
ENSMUSG00000019256	1207.67	0.22168	0.0913847	2.42579	0.0152752	0.330141	Ahr	aryl-hydrocarbon receptor [Source:MGI Symbol;Acc:MGI:105043]
ENSMUSG00000021087	333.599	0.280288	0.115663	2.4233	0.0153801	0.331955	Rtn1	reticulon 1 [Source:MGI Symbol;Acc:MGI:1933947]
ENSMUSG00000031387	1230.36	-0.238715	0.0986695	-2.41934	0.0155488	0.334208	Renbp	renin binding protein [Source:MGI Symbol;Acc:MGI:105940]
ENSMUSG00000054966	173.016	0.286132	0.118222	2.4203	0.0155077	0.334208	Lmntd1	lamin tail domain containing 1 [Source:MGI Symbol;Acc:MGI:1921321]
ENSMUSG00000057315	2851.56	-0.190593	0.0788052	-2.41853	0.0155832	0.334208	Arhgap24	Rho GTPase activating protein 24 [Source:MGI Symbol;Acc:MGI:1922647]
ENSMUSG00000057722	1762.12	0.210499	0.0870416	2.41837	0.0155903	0.334208	Lepr	leptin receptor [Source:MGI Symbol;Acc:MGI:104993]
ENSMUSG00000062760	507.202	0.267311	0.110483	2.41947	0.0155432	0.334208	1810041L15Rik	RIKEN cDNA 1810041L15 gene [Source:MGI Symbol;Acc:MGI:1919551]
ENSMUSG00000011179	1165.05	-0.242121	0.10016	-2.41735	0.015634	0.33469	Odc1	ornithine decarboxylase, structural 1 [Source:MGI Symbol;Acc:MGI:97402]
ENSMUSG00000041737	457.027	0.274071	0.113433	2.41615	0.0156854	0.334884	Tmem45b	transmembrane protein 45b [Source:MGI Symbol;Acc:MGI:2384574]
ENSMUSG00000053647	182.233	0.285319	0.118073	2.41646	0.0156723	0.334884	Gper1	G protein-coupled estrogen receptor 1 [Source:MGI Symbol;Acc:MGI:1924104]
ENSMUSG00000029108	3418.39	0.21667	0.0897123	2.41516	0.0157282	0.335344	Pcdh7	protocadherin 7 [Source:MGI Symbol;Acc:MGI:1860487]
ENSMUSG00000026938	65.8888	-0.25165	0.104306	-2.41262	0.0158383	0.337236	Fcna	ficolin A [Source:MGI Symbol;Acc:MGI:1340905]
ENSMUSG00000013033	6121.43	0.176046	0.072988	2.41198	0.0158661	0.337375	Adgrl1	adhesion G protein-coupled receptor L1 [Source:MGI Symbol;Acc:MGI:1929461]
ENSMUSG00000022505	2836.13	0.189966	0.0788056	2.41057	0.0159278	0.338231	Emp2	epithelial membrane protein 2 [Source:MGI Symbol;Acc:MGI:1098726]
ENSMUSG00000019467	2795.86	0.197824	0.0821979	2.40668	0.0160982	0.341391	Arhgef25	Rho guanine nucleotide exchange factor (GEF) 25 [Source:MGI Symbol;Acc:MGI:1277173]
ENSMUSG00000022575	292.32	0.279562	0.116316	2.40346	0.0162408	0.343953	Gsdmd	gasdermin D [Source:MGI Symbol;Acc:MGI:1916396]
ENSMUSG00000042997	1059.91	-0.235357	0.097969	-2.40236	0.0162895	0.344522	Nhlrc3	NHL repeat containing 3 [Source:MGI Symbol;Acc:MGI:2444520]
ENSMUSG00000055538	3974.14	0.186227	0.0776198	2.39922	0.0164301	0.34703	Zcchc24	zinc finger, CCHC domain containing 24 [Source:MGI Symbol;Acc:MGI:1919168]
ENSMUSG00000058755	18.2049	-0.167936	0.0700542	-2.39724	0.0165193	0.348449	Osm	oncostatin M [Source:MGI Symbol;Acc:MGI:104749]
ENSMUSG00000039323	1531.97	0.234007	0.0977233	2.39458	0.0166393	0.350512	Igfbp2	insulin-like growth factor binding protein 2 [Source:MGI Symbol;Acc:MGI:96437]
ENSMUSG00000087075	51.5131	0.238738	0.0997582	2.39316	0.0167039	0.351405	A230065H16Rik	RIKEN cDNA A230065H16 gene [Source:MGI Symbol;Acc:MGI:2685744]
ENSMUSG00000001864	2601.43	-0.203598	0.0851162	-2.392	0.0167567	0.351579	Aif1l	allograft inflammatory factor 1-like [Source:MGI Symbol;Acc:MGI:1919598]
ENSMUSG00000019936	21.7499	0.178836	0.0747608	2.39211	0.0167519	0.351579	Epyc	epiphycan [Source:MGI Symbol;Acc:MGI:107942]
ENSMUSG00000044770	197.32	0.282717	0.118227	2.39131	0.0167883	0.351776	Scml4	sex comb on midleg-like 4 (Drosophila) [Source:MGI Symbol;Acc:MGI:2446140]
ENSMUSG00000021048	2880.48	-0.207811	0.0869834	-2.38909	0.0168901	0.353439	Mthfd1	methylenetetrahydrofolate dehydrogenase (NADP+ dependent), methenyltetrahydrofolate cyclohydrolase, formyltetrahydrofolate synthase [Source:MGI Symbol;Acc:MGI:1342005]
ENSMUSG00000031328	65813.8	0.191096	0.0800324	2.38773	0.0169526	0.354279	Flna	filamin, alpha [Source:MGI Symbol;Acc:MGI:95556]
ENSMUSG00000023809	1723.09	-0.208802	0.0875485	-2.38499	0.0170796	0.355991	Rps6ka2	ribosomal protein S6 kinase, polypeptide 2 [Source:MGI Symbol;Acc:MGI:1342290]
ENSMUSG00000043635	376.415	0.268262	0.112458	2.38543	0.0170592	0.355991	Adamts3	a disintegrin-like and metallopeptidase (reprolysin type) with thrombospondin type 1 motif, 3 [Source:MGI Symbol;Acc:MGI:3045353]
ENSMUSG00000026768	4749.35	0.177908	0.0746661	2.38271	0.0171858	0.357587	Itga8	integrin alpha 8 [Source:MGI Symbol;Acc:MGI:109442]
ENSMUSG00000045733	65.3312	0.250483	0.10514	2.38237	0.0172015	0.357587	Sprn	shadow of prion protein [Source:MGI Symbol;Acc:MGI:3582583]
ENSMUSG00000033981	107.559	0.274266	0.115229	2.38019	0.0173036	0.359236	Gria2	glutamate receptor, ionotropic, AMPA2 (alpha 2) [Source:MGI Symbol;Acc:MGI:95809]
ENSMUSG00000038642	1605.56	-0.275292	0.115764	-2.37805	0.0174046	0.360861	Ctss	cathepsin S [Source:MGI Symbol;Acc:MGI:107341]
ENSMUSG00000027350	17.509	0.163025	0.0685879	2.37687	0.01746	0.361535	Chgb	chromogranin B [Source:MGI Symbol;Acc:MGI:88395]
ENSMUSG00000039899	175.504	-0.280659	0.118149	-2.37547	0.0175268	0.362441	Fgl2	fibrinogen-like protein 2 [Source:MGI Symbol;Acc:MGI:103266]
ENSMUSG00000058756	4284.7	0.192816	0.0812544	2.37299	0.0176448	0.364406	Thra	thyroid hormone receptor alpha [Source:MGI Symbol;Acc:MGI:98742]
ENSMUSG00000035775	136.931	0.278201	0.117344	2.37081	0.0177491	0.365128	Krt20	keratin 20 [Source:MGI Symbol;Acc:MGI:1914059]
ENSMUSG00000041479	17.431	-0.159395	0.0672094	-2.37162	0.0177104	0.365128	Syt15	synaptotagmin XV [Source:MGI Symbol;Acc:MGI:2442166]
ENSMUSG00000048249	1371.38	-0.233375	0.0984219	-2.37117	0.017732	0.365128	Crebrf	CREB3 regulatory factor [Source:MGI Symbol;Acc:MGI:1924378]
ENSMUSG00000041112	554.068	-0.249452	0.105268	-2.36968	0.0178034	0.365769	Elmo1	engulfment and cell motility 1 [Source:MGI Symbol;Acc:MGI:2153044]
ENSMUSG00000026811	1070.21	0.24256	0.102392	2.36894	0.0178393	0.36603	St6galnac6	ST6 (alpha-N-acetyl-neuraminyl-2,3-beta-galactosyl-1,3)-N-acetylgalactosaminide alpha-2,6-sialyltransferase 6 [Source:MGI Symbol;Acc:MGI:1355316]
ENSMUSG00000043192	4687.55	-0.191309	0.080844	-2.3664	0.0179619	0.368068	Gm1840	predicted gene 1840 [Source:MGI Symbol;Acc:MGI:3037698]
ENSMUSG00000027878	8803.24	0.201842	0.0854156	2.36306	0.0181248	0.370444	Notch2	notch 2 [Source:MGI Symbol;Acc:MGI:97364]
ENSMUSG00000029875	341.983	0.272855	0.115456	2.36329	0.0181133	0.370444	Ccdc184	coiled-coil domain containing 184 [Source:MGI Symbol;Acc:MGI:2146066]
ENSMUSG00000024960	4040.98	0.181364	0.0768365	2.36038	0.018256	0.372336	Plcb3	phospholipase C, beta 3 [Source:MGI Symbol;Acc:MGI:104778]
ENSMUSG00000039057	351.286	0.271488	0.115027	2.36021	0.0182645	0.372336	Myo16	myosin XVI [Source:MGI Symbol;Acc:MGI:2685951]
ENSMUSG00000025225	1748.25	-0.203555	0.0863554	-2.35718	0.0184143	0.374594	Nfkb2	nuclear factor of kappa light polypeptide gene enhancer in B cells 2, p49/p100 [Source:MGI Symbol;Acc:MGI:1099800]
ENSMUSG00000040283	803.968	-0.236796	0.100464	-2.35701	0.0184227	0.374594	Btnl9	butyrophilin-like 9 [Source:MGI Symbol;Acc:MGI:2442439]
ENSMUSG00000045382	3454.89	-0.18894	0.0802403	-2.35468	0.0185389	0.376473	Cxcr4	chemokine (C-X-C motif) receptor 4 [Source:MGI Symbol;Acc:MGI:109563]
ENSMUSG00000027423	5081.1	-0.174732	0.0742216	-2.35419	0.0185631	0.376481	Snx5	sorting nexin 5 [Source:MGI Symbol;Acc:MGI:1916428]
ENSMUSG00000025892	2628.04	0.199209	0.0847042	2.35182	0.0186817	0.378273	Gria4	glutamate receptor, ionotropic, AMPA4 (alpha 4) [Source:MGI Symbol;Acc:MGI:95811]
ENSMUSG00000031772	64.0959	0.249529	0.106116	2.35147	0.0186993	0.378273	Cntnap4	contactin associated protein-like 4 [Source:MGI Symbol;Acc:MGI:2183572]
ENSMUSG00000030160	250.211	-0.277631	0.118103	-2.35075	0.0187356	0.378521	Tmem52b	transmembrane protein 52B [Source:MGI Symbol;Acc:MGI:2442838]
ENSMUSG00000022346	2056.71	-0.2173	0.0924659	-2.35006	0.0187706	0.378744	Myc	myelocytomatosis oncogene [Source:MGI Symbol;Acc:MGI:97250]
ENSMUSG00000006457	909.38	0.237948	0.101354	2.34769	0.0188905	0.380192	Actn3	actinin alpha 3 [Source:MGI Symbol;Acc:MGI:99678]
ENSMUSG00000025154	1570.8	-0.214251	0.0912522	-2.3479	0.0188795	0.380192	Arhgap19	Rho GTPase activating protein 19 [Source:MGI Symbol;Acc:MGI:1918335]
ENSMUSG00000053040	123.738	-0.266709	0.113737	-2.34496	0.019029	0.382493	Aph1c	aph1 homolog C, gamma secretase subunit [Source:MGI Symbol;Acc:MGI:1915568]
ENSMUSG00000020573	496.855	-0.257928	0.110199	-2.34057	0.0192541	0.386035	Pik3cg	phosphoinositide-3-kinase, catalytic, gamma polypeptide [Source:MGI Symbol;Acc:MGI:1353576]
ENSMUSG00000021596	34.133	-0.197165	0.0842356	-2.34064	0.0192507	0.386035	Mctp1	multiple C2 domains, transmembrane 1 [Source:MGI Symbol;Acc:MGI:1926021]
ENSMUSG00000030730	68.3823	0.250961	0.107254	2.33986	0.0192907	0.386279	Atp2a1	ATPase, Ca++ transporting, cardiac muscle, fast twitch 1 [Source:MGI Symbol;Acc:MGI:105058]
ENSMUSG00000034765	598.254	-0.244596	0.104574	-2.33898	0.0193364	0.386704	Dusp5	dual specificity phosphatase 5 [Source:MGI Symbol;Acc:MGI:2685183]
ENSMUSG00000040037	2781	0.199798	0.0854678	2.3377	0.0194026	0.387536	Negr1	neuronal growth regulator 1 [Source:MGI Symbol;Acc:MGI:2444846]
ENSMUSG00000036968	1904.23	0.201258	0.0861597	2.33587	0.019498	0.388951	Cnpy4	canopy FGF signaling regulator 4 [Source:MGI Symbol;Acc:MGI:1913705]
ENSMUSG00000035112	1332.78	-0.216307	0.0926559	-2.33452	0.0195685	0.389435	Wnk4	WNK lysine deficient protein kinase 4 [Source:MGI Symbol;Acc:MGI:1917097]
ENSMUSG00000044548	3244.52	0.203342	0.0871046	2.33446	0.0195716	0.389435	Dact1	dishevelled-binding antagonist of beta-catenin 1 [Source:MGI Symbol;Acc:MGI:1891740]
ENSMUSG00000038280	771.583	-0.245028	0.104984	-2.33395	0.0195981	0.389472	Ostm1	osteopetrosis associated transmembrane protein 1 [Source:MGI Symbol;Acc:MGI:2655574]
ENSMUSG00000041571	1745.15	0.214433	0.0920964	2.32836	0.019893	0.394837	Sepw1	selenoprotein W, muscle 1 [Source:MGI Symbol;Acc:MGI:1100878]
ENSMUSG00000015312	511.427	-0.25427	0.109261	-2.32718	0.0199556	0.395086	Gadd45b	growth arrest and DNA-damage-inducible 45 beta [Source:MGI Symbol;Acc:MGI:107776]
ENSMUSG00000079445	143.102	-0.272798	0.1172	-2.32763	0.0199316	0.395086	B3gnt7	UDP-GlcNAc:betaGal beta-1,3-N-acetylglucosaminyltransferase 7 [Source:MGI Symbol;Acc:MGI:2384394]
ENSMUSG00000031343	737.605	0.246423	0.105926	2.32636	0.0199991	0.395452	Gabra3	gamma-aminobutyric acid (GABA) A receptor, subunit alpha 3 [Source:MGI Symbol;Acc:MGI:95615]
ENSMUSG00000025867	2195.15	0.190364	0.0818678	2.32526	0.0200579	0.395623	Cplx2	complexin 2 [Source:MGI Symbol;Acc:MGI:104726]
ENSMUSG00000029759	277.132	-0.27086	0.11647	-2.32558	0.0200409	0.395623	Pon3	paraoxonase 3 [Source:MGI Symbol;Acc:MGI:106686]
ENSMUSG00000020650	360.042	-0.265128	0.11407	-2.32425	0.0201121	0.395962	Bcap29	B cell receptor associated protein 29 [Source:MGI Symbol;Acc:MGI:101917]
ENSMUSG00000071715	211.749	-0.271631	0.11688	-2.32401	0.0201252	0.395962	Ncf4	neutrophil cytosolic factor 4 [Source:MGI Symbol;Acc:MGI:109186]
ENSMUSG00000010476	927.808	0.230671	0.0993507	2.32179	0.0202445	0.397186	Ebf3	early B cell factor 3 [Source:MGI Symbol;Acc:MGI:894289]
ENSMUSG00000021763	927.525	0.227957	0.0981962	2.32145	0.0202628	0.397186	BC067074	cDNA sequence BC067074 [Source:MGI Symbol;Acc:MGI:3040697]
ENSMUSG00000033350	3964.27	0.183919	0.0792178	2.32169	0.0202499	0.397186	Chst2	carbohydrate sulfotransferase 2 [Source:MGI Symbol;Acc:MGI:1891160]
ENSMUSG00000041523	424.528	0.265657	0.114616	2.31779	0.0204609	0.400572	Upk2	uroplakin 2 [Source:MGI Symbol;Acc:MGI:98913]
ENSMUSG00000029335	1362.89	0.207368	0.0894983	2.317	0.0205036	0.400912	Bmp3	bone morphogenetic protein 3 [Source:MGI Symbol;Acc:MGI:88179]
ENSMUSG00000044807	2822.33	0.192985	0.0833431	2.31555	0.0205827	0.401961	Zfp354c	zinc finger protein 354C [Source:MGI Symbol;Acc:MGI:1353621]
ENSMUSG00000025534	4093.08	-0.197876	0.0855222	-2.31374	0.0206819	0.402901	Gusb	glucuronidase, beta [Source:MGI Symbol;Acc:MGI:95872]
ENSMUSG00000030208	12890.9	0.167694	0.0724696	2.31399	0.0206685	0.402901	Emp1	epithelial membrane protein 1 [Source:MGI Symbol;Acc:MGI:107941]
ENSMUSG00000024942	2423.01	0.204942	0.0886172	2.31266	0.0207413	0.403066	Capn1	calpain 1 [Source:MGI Symbol;Acc:MGI:88263]
ENSMUSG00000055653	26511.3	0.158399	0.068482	2.313	0.0207226	0.403066	Gpc3	glypican 3 [Source:MGI Symbol;Acc:MGI:104903]
ENSMUSG00000029299	34.5563	-0.202483	0.0876235	-2.31083	0.0208424	0.404531	Abcg3	ATP-binding cassette, sub-family G (WHITE), member 3 [Source:MGI Symbol;Acc:MGI:1351624]
ENSMUSG00000016256	4737.57	-0.271534	0.117576	-2.30944	0.0209194	0.405529	Ctsz	cathepsin Z [Source:MGI Symbol;Acc:MGI:1891190]
ENSMUSG00000001131	940.482	-0.254446	0.110419	-2.30437	0.0212017	0.407871	Timp1	tissue inhibitor of metalloproteinase 1 [Source:MGI Symbol;Acc:MGI:98752]
ENSMUSG00000022425	3170.56	0.184324	0.0799642	2.30509	0.0211618	0.407871	Enpp2	ectonucleotide pyrophosphatase/phosphodiesterase 2 [Source:MGI Symbol;Acc:MGI:1321390]
ENSMUSG00000025473	1064.3	-0.242564	0.105191	-2.30593	0.0211147	0.407871	Adam8	a disintegrin and metallopeptidase domain 8 [Source:MGI Symbol;Acc:MGI:107825]
ENSMUSG00000026627	726.94	-0.233479	0.101384	-2.30292	0.0212836	0.407871	Tmem206	transmembrane protein 206 [Source:MGI Symbol;Acc:MGI:1914200]
ENSMUSG00000031530	1245.16	-0.213974	0.0928622	-2.30421	0.021211	0.407871	Dusp4	dual specificity phosphatase 4 [Source:MGI Symbol;Acc:MGI:2442191]
ENSMUSG00000032013	150.597	0.271592	0.117741	2.3067	0.0210718	0.407871	Trim29	tripartite motif-containing 29 [Source:MGI Symbol;Acc:MGI:1919419]
ENSMUSG00000035722	853.529	0.248747	0.107967	2.30392	0.0212272	0.407871	Abca7	ATP-binding cassette, sub-family A (ABC1), member 7 [Source:MGI Symbol;Acc:MGI:1351646]
ENSMUSG00000036880	4672.96	0.170536	0.0740608	2.30265	0.0212984	0.407871	Acaa2	acetyl-Coenzyme A acyltransferase 2 (mitochondrial 3-oxoacyl-Coenzyme A thiolase) [Source:MGI Symbol;Acc:MGI:1098623]
ENSMUSG00000051920	35.5072	0.198462	0.086168	2.30319	0.021268	0.407871	Rspo2	R-spondin 2 [Source:MGI Symbol;Acc:MGI:1922667]
ENSMUSG00000089929	19.7735	-0.169517	0.0735718	-2.30411	0.0212165	0.407871	Bcl2a1b	B cell leukemia/lymphoma 2 related protein A1b [Source:MGI Symbol;Acc:MGI:1278326]
ENSMUSG00000003847	9012.99	0.189025	0.0822779	2.2974	0.0215957	0.413064	Nfat5	nuclear factor of activated T cells 5 [Source:MGI Symbol;Acc:MGI:1859333]
ENSMUSG00000036902	2463.33	0.232504	0.101248	2.29637	0.0216548	0.413694	Neto2	neuropilin (NRP) and tolloid (TLL)-like 2 [Source:MGI Symbol;Acc:MGI:1921763]
ENSMUSG00000071637	1004.93	-0.238974	0.104161	-2.29429	0.021774	0.415467	Cebpd	CCAAT/enhancer binding protein (C/EBP), delta [Source:MGI Symbol;Acc:MGI:103573]
ENSMUSG00000046079	2302.11	-0.186944	0.0815241	-2.29311	0.0218415	0.416254	Lrrc8d	leucine rich repeat containing 8D [Source:MGI Symbol;Acc:MGI:1922368]
ENSMUSG00000026790	2364.34	-0.187053	0.0816116	-2.29199	0.0219062	0.416509	Odf2	outer dense fiber of sperm tails 2 [Source:MGI Symbol;Acc:MGI:1098824]
ENSMUSG00000052229	21.4066	0.135903	0.059297	2.29191	0.021911	0.416509	Gpr17	G protein-coupled receptor 17 [Source:MGI Symbol;Acc:MGI:3584514]
ENSMUSG00000055409	895.432	-0.232262	0.101358	-2.29151	0.021934	0.416509	Nell1	NEL-like 1 [Source:MGI Symbol;Acc:MGI:2443902]
ENSMUSG00000022150	4336.72	-0.196643	0.085845	-2.29067	0.0219823	0.416924	Dab2	disabled 2, mitogen-responsive phosphoprotein [Source:MGI Symbol;Acc:MGI:109175]
ENSMUSG00000021806	13404.2	0.203513	0.0889296	2.28847	0.0221101	0.418345	Nid2	nidogen 2 [Source:MGI Symbol;Acc:MGI:1298229]
ENSMUSG00000030142	34.0201	0.184563	0.0806407	2.28871	0.0220962	0.418345	Clec4e	C-type lectin domain family 4, member e [Source:MGI Symbol;Acc:MGI:1861232]
ENSMUSG00000001119	23750.6	0.192382	0.0841426	2.28638	0.0222318	0.420035	Col6a1	collagen, type VI, alpha 1 [Source:MGI Symbol;Acc:MGI:88459]
ENSMUSG00000048865	307.477	-0.205783	0.0900175	-2.28603	0.0222526	0.420035	Arhgap30	Rho GTPase activating protein 30 [Source:MGI Symbol;Acc:MGI:2684948]
ENSMUSG00000006519	2565.07	-0.231346	0.101292	-2.28395	0.0223748	0.420396	Cyba	cytochrome b-245, alpha polypeptide [Source:MGI Symbol;Acc:MGI:1316658]
ENSMUSG00000024521	524.789	0.251157	0.109969	2.28389	0.0223782	0.420396	Pmaip1	phorbol-12-myristate-13-acetate-induced protein 1 [Source:MGI Symbol;Acc:MGI:1930146]
ENSMUSG00000053675	593.836	0.247707	0.108409	2.28493	0.0223168	0.420396	Tgm5	transglutaminase 5 [Source:MGI Symbol;Acc:MGI:1921426]
ENSMUSG00000053965	1704.96	0.195461	0.0855739	2.28412	0.0223646	0.420396	Pde5a	phosphodiesterase 5A, cGMP-specific [Source:MGI Symbol;Acc:MGI:2651499]
ENSMUSG00000036570	517.823	0.257517	0.112794	2.28307	0.022426	0.420794	Fxyd1	FXYD domain-containing ion transport regulator 1 [Source:MGI Symbol;Acc:MGI:1889273]
ENSMUSG00000020900	23961.2	0.186698	0.0818135	2.28199	0.0224899	0.421263	Myh10	myosin, heavy polypeptide 10, non-muscle [Source:MGI Symbol;Acc:MGI:1930780]
ENSMUSG00000055632	45.2313	0.22053	0.0966498	2.28175	0.0225043	0.421263	Hmcn2	hemicentin 2 [Source:MGI Symbol;Acc:MGI:2677838]
ENSMUSG00000023927	1281.74	0.207111	0.0908172	2.28053	0.0225765	0.422113	Satb1	special AT-rich sequence binding protein 1 [Source:MGI Symbol;Acc:MGI:105084]
ENSMUSG00000028646	3525.51	-0.184907	0.0811161	-2.27953	0.0226355	0.422716	Rragc	Ras-related GTP binding C [Source:MGI Symbol;Acc:MGI:1858751]
ENSMUSG00000002603	2572.49	-0.21398	0.0940648	-2.27482	0.022917	0.423621	Tgfb1	transforming growth factor, beta 1 [Source:MGI Symbol;Acc:MGI:98725]
ENSMUSG00000009246	730.302	0.229802	0.101049	2.27416	0.0229564	0.423621	Trpm5	transient receptor potential cation channel, subfamily M, member 5 [Source:MGI Symbol;Acc:MGI:1861718]
ENSMUSG00000010142	53.684	-0.231524	0.101688	-2.2768	0.0227979	0.423621	Tnfrsf13b	tumor necrosis factor receptor superfamily, member 13b [Source:MGI Symbol;Acc:MGI:1889411]
ENSMUSG00000019932	19.0839	0.165848	0.0729061	2.27482	0.0229168	0.423621	Kera	keratocan [Source:MGI Symbol;Acc:MGI:1202398]
ENSMUSG00000021508	851.361	0.225073	0.0989793	2.27394	0.0229697	0.423621	Cxcl14	chemokine (C-X-C motif) ligand 14 [Source:MGI Symbol;Acc:MGI:1888514]
ENSMUSG00000025085	2607.6	-0.185468	0.0814991	-2.27571	0.0228635	0.423621	Ablim1	actin-binding LIM protein 1 [Source:MGI Symbol;Acc:MGI:1194500]
ENSMUSG00000026065	325.213	0.260193	0.114445	2.27352	0.022995	0.423621	Slc9a4	solute carrier family 9 (sodium/hydrogen exchanger), member 4 [Source:MGI Symbol;Acc:MGI:105074]
ENSMUSG00000026283	1027.92	-0.215285	0.0947001	-2.27334	0.0230057	0.423621	Ing5	inhibitor of growth family, member 5 [Source:MGI Symbol;Acc:MGI:1922816]
ENSMUSG00000030739	471.406	0.259192	0.113778	2.27805	0.0227233	0.423621	Myh14	myosin, heavy polypeptide 14 [Source:MGI Symbol;Acc:MGI:1919210]
ENSMUSG00000041577	327.757	0.269161	0.118203	2.2771	0.0227801	0.423621	Prelp	proline arginine-rich end leucine-rich repeat [Source:MGI Symbol;Acc:MGI:2151110]
ENSMUSG00000056755	190.423	0.268611	0.118145	2.27358	0.0229912	0.423621	Grm7	glutamate receptor, metabotropic 7 [Source:MGI Symbol;Acc:MGI:1351344]
ENSMUSG00000068874	318.792	-0.262733	0.115446	-2.2758	0.0228577	0.423621	Selenbp1	selenium binding protein 1 [Source:MGI Symbol;Acc:MGI:96825]
ENSMUSG00000006219	4212.78	0.185931	0.0818263	2.27226	0.0230706	0.424321	Fblim1	filamin binding LIM protein 1 [Source:MGI Symbol;Acc:MGI:1921452]
ENSMUSG00000057069	120.109	-0.26319	0.115857	-2.27167	0.0231064	0.424486	Ero1lb	ERO1-like beta (S. cerevisiae) [Source:MGI Symbol;Acc:MGI:1914725]
ENSMUSG00000024696	149.123	-0.261899	0.115401	-2.26947	0.0232399	0.425178	Lpxn	leupaxin [Source:MGI Symbol;Acc:MGI:2147677]
ENSMUSG00000032656	296.523	-0.264214	0.116403	-2.26983	0.0232179	0.425178	March3	membrane-associated ring finger (C3HC4) 3 [Source:MGI Symbol;Acc:MGI:2443667]
ENSMUSG00000036353	66.5385	-0.241577	0.106456	-2.26927	0.0232517	0.425178	P2ry12	purinergic receptor P2Y, G-protein coupled 12 [Source:MGI Symbol;Acc:MGI:1918089]
ENSMUSG00000036995	712.441	0.243892	0.107452	2.26978	0.0232212	0.425178	Asap3	ArfGAP with SH3 domain, ankyrin repeat and PH domain 3 [Source:MGI Symbol;Acc:MGI:2684986]
ENSMUSG00000039706	2698.74	0.182922	0.0806683	2.26758	0.023355	0.426573	Ldb2	LIM domain binding 2 [Source:MGI Symbol;Acc:MGI:894670]
ENSMUSG00000000325	1085.81	-0.210358	0.0927951	-2.2669	0.0233961	0.42683	Arvcf	armadillo repeat gene deleted in velo-cardio-facial syndrome [Source:MGI Symbol;Acc:MGI:109620]
ENSMUSG00000041556	64.8286	0.220131	0.0971736	2.26534	0.0234919	0.428084	Fbxo2	F-box protein 2 [Source:MGI Symbol;Acc:MGI:2446216]
ENSMUSG00000046794	1337.76	0.218117	0.0963055	2.26484	0.0235222	0.428142	Ppp1r3b	protein phosphatase 1, regulatory (inhibitor) subunit 3B [Source:MGI Symbol;Acc:MGI:2177268]
ENSMUSG00000020901	210.843	-0.266322	0.117663	-2.26344	0.0236085	0.429219	Pik3r5	phosphoinositide-3-kinase, regulatory subunit 5, p101 [Source:MGI Symbol;Acc:MGI:2443588]
ENSMUSG00000039853	80.639	-0.247219	0.109296	-2.26192	0.0237021	0.42993	Trim14	tripartite motif-containing 14 [Source:MGI Symbol;Acc:MGI:1921985]
ENSMUSG00000053063	182.401	-0.255069	0.112754	-2.26216	0.0236874	0.42993	Clec12a	C-type lectin domain family 12, member a [Source:MGI Symbol;Acc:MGI:3040968]
ENSMUSG00000020297	99.7452	0.248863	0.110087	2.2606	0.023784	0.430921	Nsg2	neuron specific gene family member 2 [Source:MGI Symbol;Acc:MGI:1202070]
ENSMUSG00000039936	445.732	-0.25677	0.113683	-2.25864	0.0239056	0.432628	Pik3cd	phosphatidylinositol 3-kinase catalytic delta polypeptide [Source:MGI Symbol;Acc:MGI:1098211]
ENSMUSG00000024663	951.755	-0.249205	0.110404	-2.25722	0.0239944	0.433739	Rab3il1	RAB3A interacting protein (rabin3)-like 1 [Source:MGI Symbol;Acc:MGI:1922010]
ENSMUSG00000005958	1696.06	0.203322	0.0901283	2.25592	0.0240756	0.434708	Ephb3	Eph receptor B3 [Source:MGI Symbol;Acc:MGI:104770]
ENSMUSG00000020048	30133.9	-0.157878	0.0700274	-2.25452	0.0241636	0.435801	Hsp90b1	heat shock protein 90, beta (Grp94), member 1 [Source:MGI Symbol;Acc:MGI:98817]
ENSMUSG00000032291	330.048	0.256461	0.113787	2.25387	0.0242046	0.436042	Crabp1	cellular retinoic acid binding protein I [Source:MGI Symbol;Acc:MGI:88490]
ENSMUSG00000022594	312.133	0.263102	0.116831	2.25199	0.0243229	0.436183	Lynx1	Ly6/neurotoxin 1 [Source:MGI Symbol;Acc:MGI:1345180]
ENSMUSG00000038074	2058.29	0.18671	0.0828756	2.2529	0.0242657	0.436183	Fkbp14	FK506 binding protein 14 [Source:MGI Symbol;Acc:MGI:2387639]
ENSMUSG00000068196	3178.22	0.266227	0.118202	2.2523	0.0243034	0.436183	Col8a1	collagen, type VIII, alpha 1 [Source:MGI Symbol;Acc:MGI:88463]
ENSMUSG00000071551	149.955	-0.265282	0.117758	-2.25277	0.0242736	0.436183	Akr1c19	aldo-keto reductase family 1, member C19 [Source:MGI Symbol;Acc:MGI:2653678]
ENSMUSG00000016262	2876.4	0.188147	0.0837761	2.24583	0.0247149	0.439596	Sertad4	SERTA domain containing 4 [Source:MGI Symbol;Acc:MGI:2443496]
ENSMUSG00000016458	5282.43	-0.196239	0.087321	-2.24733	0.0246187	0.439596	Wt1	Wilms tumor 1 homolog [Source:MGI Symbol;Acc:MGI:98968]
ENSMUSG00000023886	5765.88	0.182374	0.0812174	2.2455	0.0247358	0.439596	Smoc2	SPARC related modular calcium binding 2 [Source:MGI Symbol;Acc:MGI:1929881]
ENSMUSG00000029369	115.722	-0.260544	0.115918	-2.24766	0.0245981	0.439596	Afm	afamin [Source:MGI Symbol;Acc:MGI:2429409]
ENSMUSG00000029762	451.444	0.24475	0.108933	2.2468	0.0246529	0.439596	Akr1b8	aldo-keto reductase family 1, member B8 [Source:MGI Symbol;Acc:MGI:107673]
ENSMUSG00000033082	143.854	-0.263483	0.117316	-2.24592	0.0247091	0.439596	Clec1a	C-type lectin domain family 1, member a [Source:MGI Symbol;Acc:MGI:2444151]
ENSMUSG00000063605	1643.28	0.197564	0.0879786	2.24559	0.0247302	0.439596	Ccdc102a	coiled-coil domain containing 102A [Source:MGI Symbol;Acc:MGI:2686927]
ENSMUSG00000083567	244.314	0.264165	0.117571	2.24686	0.0246492	0.439596	Gm11451	predicted gene 11451 [Source:MGI Symbol;Acc:MGI:3705412]
ENSMUSG00000032841	1634.44	-0.201573	0.0898235	-2.2441	0.0248262	0.440707	Prr5l	proline rich 5 like [Source:MGI Symbol;Acc:MGI:1919696]
ENSMUSG00000058454	1779.45	-0.203898	0.0910118	-2.24034	0.0250687	0.444513	Dhcr7	7-dehydrocholesterol reductase [Source:MGI Symbol;Acc:MGI:1298378]
ENSMUSG00000000340	1258.63	-0.206619	0.0923203	-2.23807	0.0252168	0.44514	Dbt	dihydrolipoamide branched chain transacylase E2 [Source:MGI Symbol;Acc:MGI:105386]
ENSMUSG00000035653	409.856	0.255611	0.114193	2.23841	0.0251942	0.44514	Lrfn5	leucine rich repeat and fibronectin type III domain containing 5 [Source:MGI Symbol;Acc:MGI:2144814]
ENSMUSG00000048070	52.7733	0.201013	0.0897985	2.23849	0.0251893	0.44514	Pirt	phosphoinositide-interacting regulator of transient receptor potential channels [Source:MGI Symbol;Acc:MGI:2443635]
ENSMUSG00000059343	681.571	-0.23475	0.104878	-2.23832	0.0252005	0.44514	Aldoart1	aldolase 1 A, retrogene 1 [Source:MGI Symbol;Acc:MGI:2447811]
ENSMUSG00000029348	269.502	0.259268	0.115962	2.23581	0.0253645	0.447247	Asphd2	aspartate beta-hydroxylase domain containing 2 [Source:MGI Symbol;Acc:MGI:1920148]
ENSMUSG00000034353	80.9013	0.232424	0.104009	2.23465	0.0254404	0.448085	Ramp1	receptor (calcitonin) activity modifying protein 1 [Source:MGI Symbol;Acc:MGI:1858418]
ENSMUSG00000029304	17187.4	-0.23995	0.107534	-2.23139	0.025655	0.450969	Spp1	secreted phosphoprotein 1 [Source:MGI Symbol;Acc:MGI:98389]
ENSMUSG00000030681	1890.71	-0.214289	0.0960391	-2.23127	0.0256631	0.450969	Mvp	major vault protein [Source:MGI Symbol;Acc:MGI:1925638]
ENSMUSG00000053470	2973.86	-0.184398	0.0826576	-2.23087	0.0256898	0.450969	Kdm3a	lysine (K)-specific demethylase 3A [Source:MGI Symbol;Acc:MGI:98847]
ENSMUSG00000022708	3245.51	0.209353	0.0938876	2.22983	0.0257587	0.451183	Zbtb20	zinc finger and BTB domain containing 20 [Source:MGI Symbol;Acc:MGI:1929213]
ENSMUSG00000029553	102.85	-0.248854	0.111603	-2.22983	0.025759	0.451183	Tfec	transcription factor EC [Source:MGI Symbol;Acc:MGI:1333760]
ENSMUSG00000022199	1270	0.202209	0.0907801	2.22746	0.0259167	0.453442	Slc22a17	solute carrier family 22 (organic cation transporter), member 17 [Source:MGI Symbol;Acc:MGI:1926225]
ENSMUSG00000073489	159.538	-0.25351	0.113849	-2.22673	0.0259652	0.453789	Ifi204	interferon activated gene 204 [Source:MGI Symbol;Acc:MGI:96429]
ENSMUSG00000039062	2255.96	-0.224159	0.100699	-2.22603	0.0260122	0.454106	Anpep	alanyl (membrane) aminopeptidase [Source:MGI Symbol;Acc:MGI:5000466]
ENSMUSG00000009633	277.161	0.260963	0.117258	2.22554	0.0260449	0.454176	G0s2	G0/G1 switch gene 2 [Source:MGI Symbol;Acc:MGI:1316737]
ENSMUSG00000041120	1598	0.218506	0.0982008	2.22509	0.0260752	0.454203	Nbl1	neuroblastoma, suppression of tumorigenicity 1 [Source:MGI Symbol;Acc:MGI:104591]
ENSMUSG00000070738	3724.85	-0.170876	0.076844	-2.22368	0.02617	0.455164	Dgkd	diacylglycerol kinase, delta [Source:MGI Symbol;Acc:MGI:2138334]
ENSMUSG00000019027	275.04	0.258405	0.116257	2.2227	0.0262358	0.455493	Dnah1	dynein, axonemal, heavy chain 1 [Source:MGI Symbol;Acc:MGI:107721]
ENSMUSG00000047182	24.8976	0.175099	0.0787961	2.22217	0.0262717	0.455617	Irs3	insulin receptor substrate 3 [Source:MGI Symbol;Acc:MGI:1194882]
ENSMUSG00000030549	206.341	-0.260811	0.117515	-2.21939	0.0264603	0.458385	Rhcg	Rhesus blood group-associated C glycoprotein [Source:MGI Symbol;Acc:MGI:1888517]
ENSMUSG00000022351	4977.37	-0.169428	0.076426	-2.21689	0.0266305	0.459821	Sqle	squalene epoxidase [Source:MGI Symbol;Acc:MGI:109296]
ENSMUSG00000049404	65.9409	-0.233501	0.105318	-2.2171	0.0266163	0.459821	Rarres1	retinoic acid receptor responder (tazarotene induced) 1 [Source:MGI Symbol;Acc:MGI:1924461]
ENSMUSG00000064345	38182.2	0.173107	0.0780699	2.21733	0.0266002	0.459821	mt-Nd2	mitochondrially encoded NADH dehydrogenase 2 [Source:MGI Symbol;Acc:MGI:102500]
ENSMUSG00000037405	1317.17	-0.241708	0.109082	-2.21584	0.0267026	0.460101	Icam1	intercellular adhesion molecule 1 [Source:MGI Symbol;Acc:MGI:96392]
ENSMUSG00000069072	16.8531	0.136356	0.0615379	2.2158	0.026705	0.460101	Slc7a14	solute carrier family 7 (cationic amino acid transporter, y+ system), member 14 [Source:MGI Symbol;Acc:MGI:3040688]
ENSMUSG00000034593	2539.37	-0.203434	0.0918682	-2.21441	0.0268003	0.46124	Myo5a	myosin VA [Source:MGI Symbol;Acc:MGI:105976]
ENSMUSG00000020437	80.6959	-0.229204	0.103563	-2.21319	0.0268846	0.462186	Myo1g	myosin IG [Source:MGI Symbol;Acc:MGI:1927091]
ENSMUSG00000042302	1335.14	0.202615	0.0916405	2.21097	0.0270378	0.464139	Ehbp1	EH domain binding protein 1 [Source:MGI Symbol;Acc:MGI:2667252]
ENSMUSG00000049241	209.817	0.261159	0.118134	2.2107	0.0270569	0.464139	Hcar1	hydrocarboxylic acid receptor 1 [Source:MGI Symbol;Acc:MGI:2441671]
ENSMUSG00000022510	256.101	0.257832	0.116653	2.21025	0.0270876	0.464161	Trp63	transformation related protein 63 [Source:MGI Symbol;Acc:MGI:1330810]
ENSMUSG00000028645	4621	-0.237078	0.107344	-2.20859	0.0272032	0.465637	Slc2a1	solute carrier family 2 (facilitated glucose transporter), member 1 [Source:MGI Symbol;Acc:MGI:95755]
ENSMUSG00000000202	57.1156	0.228109	0.10344	2.20524	0.0274373	0.467676	Btbd17	BTB (POZ) domain containing 17 [Source:MGI Symbol;Acc:MGI:1919264]
ENSMUSG00000021364	430.203	-0.244732	0.110928	-2.20623	0.0273678	0.467676	Elovl2	elongation of very long chain fatty acids (FEN1/Elo2, SUR4/Elo3, yeast)-like 2 [Source:MGI Symbol;Acc:MGI:1858960]
ENSMUSG00000023805	1141.31	0.218871	0.0992261	2.20578	0.0273994	0.467676	Synj2	synaptojanin 2 [Source:MGI Symbol;Acc:MGI:1201671]
ENSMUSG00000059361	34.1434	0.197727	0.0896644	2.20519	0.0274407	0.467676	Nrsn2	neurensin 2 [Source:MGI Symbol;Acc:MGI:2684969]
ENSMUSG00000021497	2209.2	0.184868	0.0839052	2.20329	0.0275742	0.468041	Txndc15	thioredoxin domain containing 15 [Source:MGI Symbol;Acc:MGI:1916922]
ENSMUSG00000026480	403.287	-0.250193	0.113559	-2.2032	0.0275806	0.468041	Ncf2	neutrophil cytosolic factor 2 [Source:MGI Symbol;Acc:MGI:97284]
ENSMUSG00000049436	789.008	0.237642	0.107852	2.20342	0.0275652	0.468041	Upk1b	uroplakin 1B [Source:MGI Symbol;Acc:MGI:98912]
ENSMUSG00000051652	575.07	0.232123	0.105322	2.20393	0.0275296	0.468041	Lrrc3	leucine rich repeat containing 3 [Source:MGI Symbol;Acc:MGI:2447899]
ENSMUSG00000029560	1290.48	-0.202293	0.0918439	-2.20258	0.0276244	0.468281	Snx8	sorting nexin 8 [Source:MGI Symbol;Acc:MGI:2443816]
ENSMUSG00000042793	226.401	0.259231	0.117813	2.20036	0.0277812	0.469931	Lgr6	leucine-rich repeat-containing G protein-coupled receptor 6 [Source:MGI Symbol;Acc:MGI:2441805]
ENSMUSG00000047730	127.294	0.245724	0.111667	2.2005	0.0277716	0.469931	Fcgbp	Fc fragment of IgG binding protein [Source:MGI Symbol;Acc:MGI:2444336]
ENSMUSG00000087370	786.076	-0.233166	0.105999	-2.19971	0.0278274	0.470209	Tmem170b	transmembrane protein 170B [Source:MGI Symbol;Acc:MGI:3647046]
ENSMUSG00000025465	3047.61	-0.17643	0.080226	-2.19916	0.0278667	0.470369	Echs1	enoyl Coenzyme A hydratase, short chain, 1, mitochondrial [Source:MGI Symbol;Acc:MGI:2136460]
ENSMUSG00000029436	858.669	0.240324	0.109324	2.19827	0.02793	0.470934	Mmp17	matrix metallopeptidase 17 [Source:MGI Symbol;Acc:MGI:1346076]
ENSMUSG00000024073	6579.17	0.187201	0.085219	2.1967	0.0280416	0.472312	Birc6	baculoviral IAP repeat-containing 6 [Source:MGI Symbol;Acc:MGI:1276108]
ENSMUSG00000024066	102.571	-0.247265	0.112627	-2.19542	0.0281334	0.473355	Xdh	xanthine dehydrogenase [Source:MGI Symbol;Acc:MGI:98973]
ENSMUSG00000029752	1893.79	-0.19915	0.0908556	-2.19194	0.028384	0.476556	Asns	asparagine synthetase [Source:MGI Symbol;Acc:MGI:1350929]
ENSMUSG00000048234	2160.82	-0.182293	0.083154	-2.19224	0.0283624	0.476556	Rnf149	ring finger protein 149 [Source:MGI Symbol;Acc:MGI:2677438]
ENSMUSG00000029298	369.157	-0.249592	0.114045	-2.18854	0.0286303	0.47815	Gbp9	guanylate-binding protein 9 [Source:MGI Symbol;Acc:MGI:3605620]
ENSMUSG00000035992	1880.54	-0.198571	0.0907157	-2.18894	0.0286012	0.47815	Fnip1	folliculin interacting protein 1 [Source:MGI Symbol;Acc:MGI:2444668]
ENSMUSG00000036144	438.819	-0.242156	0.110617	-2.18914	0.0285864	0.47815	Meox2	mesenchyme homeobox 2 [Source:MGI Symbol;Acc:MGI:103219]
ENSMUSG00000050737	625.09	0.228846	0.104513	2.18964	0.0285505	0.47815	Ptges	prostaglandin E synthase [Source:MGI Symbol;Acc:MGI:1927593]
ENSMUSG00000068923	1170.98	0.211737	0.0966872	2.18992	0.0285301	0.47815	Syt11	synaptotagmin XI [Source:MGI Symbol;Acc:MGI:1859547]
ENSMUSG00000028381	1965.11	-0.192305	0.0878951	-2.18789	0.0286774	0.478432	Ugcg	UDP-glucose ceramide glucosyltransferase [Source:MGI Symbol;Acc:MGI:1332243]
ENSMUSG00000061024	1517.43	-0.203974	0.0932677	-2.18697	0.0287444	0.479043	Rrs1	ribosome biogenesis regulator 1 [Source:MGI Symbol;Acc:MGI:1929721]
ENSMUSG00000005124	2043.41	0.210543	0.0963877	2.18433	0.0289381	0.480749	Wisp1	WNT1 inducible signaling pathway protein 1 [Source:MGI Symbol;Acc:MGI:1197008]
ENSMUSG00000017897	424.49	0.241088	0.110353	2.18469	0.0289117	0.480749	Eya2	EYA transcriptional coactivator and phosphatase 2 [Source:MGI Symbol;Acc:MGI:109341]
ENSMUSG00000031604	2811.4	-0.176245	0.0806694	-2.18478	0.0289047	0.480749	Msmo1	methylsterol monoxygenase 1 [Source:MGI Symbol;Acc:MGI:1913484]
ENSMUSG00000086607	51.777	0.217455	0.0995835	2.18365	0.0289882	0.481075	4930511M06Rik	RIKEN cDNA 4930511M06 gene [Source:MGI Symbol;Acc:MGI:1922334]
ENSMUSG00000024644	3231.7	-0.170777	0.0782969	-2.18115	0.0291727	0.483219	Cndp2	CNDP dipeptidase 2 (metallopeptidase M20 family) [Source:MGI Symbol;Acc:MGI:1913304]
ENSMUSG00000028069	729.333	-0.220547	0.101138	-2.18065	0.0292091	0.483219	Gpatch4	G patch domain containing 4 [Source:MGI Symbol;Acc:MGI:1913864]
ENSMUSG00000041935	2858.84	-0.183725	0.0842424	-2.18091	0.0291898	0.483219	AW549877	expressed sequence AW549877 [Source:MGI Symbol;Acc:MGI:2146232]
ENSMUSG00000004043	217.378	-0.25642	0.117624	-2.18	0.0292578	0.483519	Stat5a	signal transducer and activator of transcription 5A [Source:MGI Symbol;Acc:MGI:103036]
ENSMUSG00000019975	2251.24	0.183254	0.0841186	2.17852	0.0293674	0.484106	Ikbip	IKBKB interacting protein [Source:MGI Symbol;Acc:MGI:1914704]
ENSMUSG00000028214	326.597	0.25136	0.115394	2.17828	0.0293853	0.484106	Gem	GTP binding protein (gene overexpressed in skeletal muscle) [Source:MGI Symbol;Acc:MGI:99844]
ENSMUSG00000061477	4161.88	0.185982	0.0853504	2.17904	0.0293286	0.484106	Rps7	ribosomal protein S7 [Source:MGI Symbol;Acc:MGI:1333818]
ENSMUSG00000027864	6600.12	0.157591	0.0723773	2.17736	0.0294539	0.484732	Ptgfrn	prostaglandin F2 receptor negative regulator [Source:MGI Symbol;Acc:MGI:1277114]
ENSMUSG00000021182	1835.57	-0.184159	0.0846484	-2.17557	0.0295875	0.486423	Ccdc88c	coiled-coil domain containing 88C [Source:MGI Symbol;Acc:MGI:1915589]
ENSMUSG00000002778	5355.19	0.160592	0.0739203	2.1725	0.0298177	0.488854	Kdelr1	KDEL (Lys-Asp-Glu-Leu) endoplasmic reticulum protein retention receptor 1 [Source:MGI Symbol;Acc:MGI:1915387]
ENSMUSG00000027254	2388.57	0.204386	0.0940531	2.17309	0.0297734	0.488854	Map1a	microtubule-associated protein 1 A [Source:MGI Symbol;Acc:MGI:1306776]
ENSMUSG00000035187	71.0404	-0.228283	0.105085	-2.17236	0.0298282	0.488854	Nkx6-1	NK6 homeobox 1 [Source:MGI Symbol;Acc:MGI:1206039]
ENSMUSG00000028641	4020.21	0.183359	0.0844704	2.17068	0.029955	0.490424	P3h1	prolyl 3-hydroxylase 1 [Source:MGI Symbol;Acc:MGI:1888921]
ENSMUSG00000051510	2539.45	-0.180019	0.0829707	-2.16967	0.0300317	0.49117	Mafg	v-maf musculoaponeurotic fibrosarcoma oncogene family, protein G (avian) [Source:MGI Symbol;Acc:MGI:96911]
ENSMUSG00000022803	24.8534	0.159003	0.0733066	2.16901	0.0300817	0.491276	Popdc2	popeye domain containing 2 [Source:MGI Symbol;Acc:MGI:1930150]
ENSMUSG00000039461	758.528	0.230832	0.106435	2.16877	0.0301003	0.491276	Tcta	T cell leukemia translocation altered gene [Source:MGI Symbol;Acc:MGI:1918829]
ENSMUSG00000009894	2488.53	0.181488	0.08374	2.16728	0.0302133	0.492158	Snap47	synaptosomal-associated protein, 47 [Source:MGI Symbol;Acc:MGI:1915076]
ENSMUSG00000011008	47.5465	-0.205265	0.094724	-2.16698	0.0302366	0.492158	Mcoln2	mucolipin 2 [Source:MGI Symbol;Acc:MGI:1915529]
ENSMUSG00000058715	765.707	-0.233588	0.107802	-2.16683	0.0302478	0.492158	Fcer1g	Fc receptor, IgE, high affinity I, gamma polypeptide [Source:MGI Symbol;Acc:MGI:95496]
ENSMUSG00000020142	1944.4	-0.192523	0.0889265	-2.16497	0.0303902	0.493966	Slc1a4	solute carrier family 1 (glutamate/neutral amino acid transporter), member 4 [Source:MGI Symbol;Acc:MGI:2135601]
ENSMUSG00000079355	44.2713	0.20882	0.0965225	2.16343	0.0305078	0.495368	Ackr4	atypical chemokine receptor 4 [Source:MGI Symbol;Acc:MGI:2181676]
ENSMUSG00000075702	1188.18	0.226985	0.104962	2.16255	0.0305757	0.495961	Selm	selenoprotein M [Source:MGI Symbol;Acc:MGI:2149786]
ENSMUSG00000073557	1663.27	0.21821	0.100933	2.16193	0.0306239	0.496233	Ppp1r12b	protein phosphatase 1, regulatory (inhibitor) subunit 12B [Source:MGI Symbol;Acc:MGI:1916417]
ENSMUSG00000046152	927.616	0.209857	0.0971042	2.16116	0.0306833	0.496686	Fut10	fucosyltransferase 10 [Source:MGI Symbol;Acc:MGI:2384748]
ENSMUSG00000040435	766.941	-0.221883	0.102701	-2.16047	0.030736	0.49703	Ppp1r15a	protein phosphatase 1, regulatory (inhibitor) subunit 15A [Source:MGI Symbol;Acc:MGI:1927072]
ENSMUSG00000074934	115.01	0.23126	0.107145	2.15838	0.0308981	0.499141	Grem1	gremlin 1, DAN family BMP antagonist [Source:MGI Symbol;Acc:MGI:1344337]
ENSMUSG00000025268	17026.9	0.15041	0.0697268	2.15713	0.0309957	0.499694	Maged2	melanoma antigen, family D, 2 [Source:MGI Symbol;Acc:MGI:1933391]
ENSMUSG00000042607	590.944	-0.230808	0.106997	-2.15716	0.0309935	0.499694	Asb4	ankyrin repeat and SOCS box-containing 4 [Source:MGI Symbol;Acc:MGI:1929751]
ENSMUSG00000027931	870.972	-0.225439	0.104735	-2.15247	0.0313604	0.504083	Npr1	natriuretic peptide receptor 1 [Source:MGI Symbol;Acc:MGI:97371]
ENSMUSG00000030579	1076.8	-0.203078	0.0943485	-2.15243	0.0313636	0.504083	Tyrobp	TYRO protein tyrosine kinase binding protein [Source:MGI Symbol;Acc:MGI:1277211]
ENSMUSG00000045980	818.545	-0.21987	0.10213	-2.15284	0.0313312	0.504083	Tmem104	transmembrane protein 104 [Source:MGI Symbol;Acc:MGI:2444222]
ENSMUSG00000051439	1234.54	0.23402	0.108828	2.15036	0.0315269	0.505678	Cd14	CD14 antigen [Source:MGI Symbol;Acc:MGI:88318]
ENSMUSG00000076435	811.6	0.212512	0.0988215	2.15046	0.0315188	0.505678	Acsf2	acyl-CoA synthetase family member 2 [Source:MGI Symbol;Acc:MGI:2388287]
ENSMUSG00000002897	371.122	-0.241372	0.112333	-2.14872	0.0316567	0.506732	Il17ra	interleukin 17 receptor A [Source:MGI Symbol;Acc:MGI:107399]
ENSMUSG00000030077	33.7106	0.17985	0.0836976	2.1488	0.0316502	0.506732	Chl1	cell adhesion molecule L1-like [Source:MGI Symbol;Acc:MGI:1098266]
ENSMUSG00000032501	1940.97	-0.187551	0.0873189	-2.14789	0.0317228	0.506778	Trib1	tribbles pseudokinase 1 [Source:MGI Symbol;Acc:MGI:2443397]
ENSMUSG00000047963	1397.17	0.193261	0.0899776	2.14787	0.0317237	0.506778	Stbd1	starch binding domain 1 [Source:MGI Symbol;Acc:MGI:1261768]
ENSMUSG00000031099	2190.71	0.180873	0.0842428	2.14704	0.0317897	0.506807	Smarca1	SWI/SNF related, matrix associated, actin dependent regulator of chromatin, subfamily a, member 1 [Source:MGI Symbol;Acc:MGI:1935127]
ENSMUSG00000079547	88.7486	0.235557	0.109704	2.1472	0.0317771	0.506807	H2-DMb1	histocompatibility 2, class II, locus Mb1 [Source:MGI Symbol;Acc:MGI:95922]
ENSMUSG00000042812	120.212	0.232643	0.108386	2.14644	0.0318378	0.507062	Foxf1	forkhead box F1 [Source:MGI Symbol;Acc:MGI:1347470]
ENSMUSG00000020695	9826.7	0.187768	0.0875257	2.14529	0.0319298	0.507571	Mrc2	mannose receptor, C type 2 [Source:MGI Symbol;Acc:MGI:107818]
ENSMUSG00000022231	17394.1	0.164879	0.0768872	2.14443	0.0319983	0.507571	Sema5a	sema domain, seven thrombospondin repeats (type 1 and type 1-like), transmembrane domain (TM) and short cytoplasmic domain, (semaphorin) 5A [Source:MGI Symbol;Acc:MGI:107556]
ENSMUSG00000025232	5155.95	-0.252977	0.117958	-2.14464	0.0319814	0.507571	Hexa	hexosaminidase A [Source:MGI Symbol;Acc:MGI:96073]
ENSMUSG00000027508	1166.84	-0.202069	0.0942191	-2.14467	0.0319792	0.507571	Pag1	phosphoprotein associated with glycosphingolipid microdomains 1 [Source:MGI Symbol;Acc:MGI:2443160]
ENSMUSG00000026239	1576.78	0.194628	0.090902	2.14107	0.0322684	0.511145	Pde6d	phosphodiesterase 6D, cGMP-specific, rod, delta [Source:MGI Symbol;Acc:MGI:1270843]
ENSMUSG00000054520	636.956	-0.226401	0.105754	-2.14082	0.0322883	0.511145	Sh3bp2	SH3-domain binding protein 2 [Source:MGI Symbol;Acc:MGI:1346349]
ENSMUSG00000020926	382.992	-0.238714	0.111566	-2.13967	0.0323814	0.51167	Adam11	a disintegrin and metallopeptidase domain 11 [Source:MGI Symbol;Acc:MGI:1098667]
ENSMUSG00000036862	10279.8	0.192196	0.0898275	2.13961	0.0323862	0.51167	Dchs1	dachsous 1 (Drosophila) [Source:MGI Symbol;Acc:MGI:2685011]
ENSMUSG00000024101	1568.49	-0.186271	0.0870906	-2.13882	0.0324499	0.512143	Wash1	WAS protein family homolog 1 [Source:MGI Symbol;Acc:MGI:1916017]
ENSMUSG00000028597	944.388	0.222921	0.104323	2.13684	0.0326107	0.512143	Gpx7	glutathione peroxidase 7 [Source:MGI Symbol;Acc:MGI:1914555]
ENSMUSG00000052942	805.126	-0.226532	0.105954	-2.13802	0.0325153	0.512143	Glis3	GLIS family zinc finger 3 [Source:MGI Symbol;Acc:MGI:2444289]
ENSMUSG00000061132	482.772	-0.244915	0.114589	-2.13734	0.0325706	0.512143	Blnk	B cell linker [Source:MGI Symbol;Acc:MGI:96878]
ENSMUSG00000066637	189.445	-0.252299	0.118057	-2.13709	0.0325907	0.512143	Ttc32	tetratricopeptide repeat domain 32 [Source:MGI Symbol;Acc:MGI:1922766]
ENSMUSG00000073209	260.529	0.249101	0.116537	2.13753	0.0325546	0.512143	Klf14	Kruppel-like factor 14 [Source:MGI Symbol;Acc:MGI:3577024]
ENSMUSG00000032068	3033.67	0.171001	0.0801368	2.13386	0.0328542	0.515353	Plet1	placenta expressed transcript 1 [Source:MGI Symbol;Acc:MGI:1923759]
ENSMUSG00000053460	1445.46	0.195582	0.0916702	2.13354	0.0328803	0.515353	Ggcx	gamma-glutamyl carboxylase [Source:MGI Symbol;Acc:MGI:1927655]
ENSMUSG00000035451	620.951	0.220339	0.103325	2.13249	0.0329669	0.515696	Foxa1	forkhead box A1 [Source:MGI Symbol;Acc:MGI:1347472]
ENSMUSG00000052572	57.7298	0.214966	0.100806	2.13248	0.0329675	0.515696	Dlg2	discs, large homolog 2 (Drosophila) [Source:MGI Symbol;Acc:MGI:1344351]
ENSMUSG00000038608	486.658	-0.232968	0.109278	-2.13188	0.0330171	0.515961	Dock10	dedicator of cytokinesis 10 [Source:MGI Symbol;Acc:MGI:2146320]
ENSMUSG00000024240	1754.85	-0.195331	0.0916711	-2.13078	0.0331071	0.516751	Epc1	enhancer of polycomb homolog 1 (Drosophila) [Source:MGI Symbol;Acc:MGI:1278322]
ENSMUSG00000068614	189.417	0.249874	0.117286	2.13047	0.033133	0.516751	Actc1	actin, alpha, cardiac muscle 1 [Source:MGI Symbol;Acc:MGI:87905]
ENSMUSG00000035000	3654.35	-0.182952	0.0859058	-2.12968	0.0331977	0.517249	Dpp4	dipeptidylpeptidase 4 [Source:MGI Symbol;Acc:MGI:94919]
ENSMUSG00000032018	1362.32	-0.191396	0.0899324	-2.12822	0.033319	0.518628	Sc5d	sterol-C5-desaturase [Source:MGI Symbol;Acc:MGI:1353611]
ENSMUSG00000070343	176.818	0.244244	0.114788	2.12779	0.0333544	0.518667	Gm10288	predicted gene 10288 [Source:MGI Symbol;Acc:MGI:3704227]
ENSMUSG00000027555	323.074	-0.250079	0.117584	-2.12681	0.0334355	0.519417	Car13	carbonic anhydrase 13 [Source:MGI Symbol;Acc:MGI:1931322]
ENSMUSG00000095597	4655.41	0.177078	0.083363	2.12418	0.0336549	0.522312	Gm6472	predicted pseudogene 6472 [Source:MGI Symbol;Acc:MGI:3648396]
ENSMUSG00000031709	1233.51	-0.197216	0.0928881	-2.12315	0.033741	0.522786	Tbc1d9	TBC1 domain family, member 9 [Source:MGI Symbol;Acc:MGI:1918560]
ENSMUSG00000034663	949.985	-0.203068	0.0956501	-2.12303	0.0337516	0.522786	Bmp2k	BMP2 inducible kinase [Source:MGI Symbol;Acc:MGI:2155456]
ENSMUSG00000022208	142.109	0.248214	0.117022	2.12109	0.0339143	0.524792	Jph4	junctophilin 4 [Source:MGI Symbol;Acc:MGI:2443113]
ENSMUSG00000063787	1015.4	0.213156	0.100521	2.12051	0.0339632	0.525034	Chchd1	coiled-coil-helix-coiled-coil-helix domain containing 1 [Source:MGI Symbol;Acc:MGI:1913371]
ENSMUSG00000028541	2558.78	0.18872	0.0890451	2.11937	0.0340591	0.525488	B4galt2	UDP-Gal:betaGlcNAc beta 1,4- galactosyltransferase, polypeptide 2 [Source:MGI Symbol;Acc:MGI:1858493]
ENSMUSG00000033059	5812.42	0.169092	0.0797817	2.11943	0.0340542	0.525488	Pygb	brain glycogen phosphorylase [Source:MGI Symbol;Acc:MGI:97828]
ENSMUSG00000031886	22.0024	0.146995	0.0694319	2.11712	0.0342499	0.52691	Ces2e	carboxylesterase 2E [Source:MGI Symbol;Acc:MGI:2443170]
ENSMUSG00000032860	154.291	-0.249797	0.118034	-2.11631	0.034318	0.52691	P2ry2	purinergic receptor P2Y, G-protein coupled 2 [Source:MGI Symbol;Acc:MGI:105107]
ENSMUSG00000050103	101.719	0.24212	0.114357	2.11723	0.0342404	0.52691	Agmo	alkylglycerol monooxygenase [Source:MGI Symbol;Acc:MGI:2442495]
ENSMUSG00000056004	214.502	0.249508	0.117882	2.11659	0.0342943	0.52691	9330182L06Rik	RIKEN cDNA 9330182L06 gene [Source:MGI Symbol;Acc:MGI:2443264]
ENSMUSG00000069792	60.8054	-0.198887	0.0939765	-2.11635	0.0343151	0.52691	Wfdc17	WAP four-disulfide core domain 17 [Source:MGI Symbol;Acc:MGI:3649773]
ENSMUSG00000043740	60.306	-0.203385	0.0961615	-2.11503	0.0344274	0.527791	B430306N03Rik	RIKEN cDNA B430306N03 gene [Source:MGI Symbol;Acc:MGI:2443478]
ENSMUSG00000048371	832.968	-0.21837	0.103255	-2.11486	0.0344422	0.527791	Pdp2	pyruvate dehyrogenase phosphatase catalytic subunit 2 [Source:MGI Symbol;Acc:MGI:1918878]
ENSMUSG00000025076	903.138	-0.206963	0.0978922	-2.11419	0.0344991	0.528151	Casp7	caspase 7 [Source:MGI Symbol;Acc:MGI:109383]
ENSMUSG00000024694	619.861	-0.228887	0.108329	-2.11289	0.0346103	0.528316	Keg1	kidney expressed gene 1 [Source:MGI Symbol;Acc:MGI:1928492]
ENSMUSG00000031827	5704.32	-0.16394	0.0775837	-2.11308	0.034594	0.528316	Cotl1	coactosin-like 1 (Dictyostelium) [Source:MGI Symbol;Acc:MGI:1919292]
ENSMUSG00000072966	711.873	0.212784	0.1007	2.11305	0.0345961	0.528316	Gprasp2	G protein-coupled receptor associated sorting protein 2 [Source:MGI Symbol;Acc:MGI:2442071]
ENSMUSG00000041313	3402.26	-0.166842	0.0789934	-2.1121	0.0346778	0.528837	Slc7a1	solute carrier family 7 (cationic amino acid transporter, y+ system), member 1 [Source:MGI Symbol;Acc:MGI:88117]
ENSMUSG00000037962	57.2324	0.218268	0.103457	2.10975	0.0348797	0.531402	Fam101a	family with sequence similarity 101, member A [Source:MGI Symbol;Acc:MGI:1920371]
ENSMUSG00000036856	6966.3	-0.161221	0.0764486	-2.10888	0.0349545	0.531517	Wnt4	wingless-type MMTV integration site family, member 4 [Source:MGI Symbol;Acc:MGI:98957]
ENSMUSG00000063317	1366.51	-0.192891	0.0914637	-2.10893	0.0349505	0.531517	Usp31	ubiquitin specific peptidase 31 [Source:MGI Symbol;Acc:MGI:1923429]
ENSMUSG00000030111	365.232	0.246222	0.116784	2.10835	0.0350006	0.531706	A2m	alpha-2-macroglobulin [Source:MGI Symbol;Acc:MGI:2449119]
ENSMUSG00000028164	1420.51	-0.191032	0.0907073	-2.10602	0.0352024	0.534258	Manba	mannosidase, beta A, lysosomal [Source:MGI Symbol;Acc:MGI:88175]
ENSMUSG00000010122	463.072	-0.235692	0.111946	-2.10541	0.035256	0.534558	Slc47a1	solute carrier family 47, member 1 [Source:MGI Symbol;Acc:MGI:1914723]
ENSMUSG00000021453	553.748	-0.243929	0.115948	-2.10378	0.035398	0.535723	Gadd45g	growth arrest and DNA-damage-inducible 45 gamma [Source:MGI Symbol;Acc:MGI:1346325]
ENSMUSG00000022114	1759.13	-0.186777	0.0887832	-2.10375	0.0354007	0.535723	Spry2	sprouty homolog 2 (Drosophila) [Source:MGI Symbol;Acc:MGI:1345138]
ENSMUSG00000039031	2584.91	-0.171612	0.0816383	-2.1021	0.0355443	0.537382	Arhgap18	Rho GTPase activating protein 18 [Source:MGI Symbol;Acc:MGI:1921160]
ENSMUSG00000031129	232.764	-0.248288	0.118222	-2.10018	0.0357126	0.539411	Slc9a9	solute carrier family 9 (sodium/hydrogen exchanger), member 9 [Source:MGI Symbol;Acc:MGI:2679732]
ENSMUSG00000032724	825.455	-0.212442	0.101177	-2.09971	0.0357547	0.53953	Abtb2	ankyrin repeat and BTB (POZ) domain containing 2 [Source:MGI Symbol;Acc:MGI:2139365]
ENSMUSG00000042638	18.6521	0.124463	0.0593503	2.0971	0.0359848	0.542485	Gucy2c	guanylate cyclase 2c [Source:MGI Symbol;Acc:MGI:106903]
ENSMUSG00000025584	623.717	-0.217979	0.104022	-2.09552	0.0361251	0.543562	Pde8a	phosphodiesterase 8A [Source:MGI Symbol;Acc:MGI:1277116]
ENSMUSG00000048701	4766.59	-0.158162	0.075464	-2.09586	0.0360943	0.543562	Ccdc6	coiled-coil domain containing 6 [Source:MGI Symbol;Acc:MGI:1923801]
ENSMUSG00000070576	978.074	0.225536	0.107698	2.09414	0.0362475	0.544885	Mn1	meningioma 1 [Source:MGI Symbol;Acc:MGI:1261813]
ENSMUSG00000066441	2061.73	-0.179754	0.0858672	-2.09339	0.0363139	0.545365	Rdh11	retinol dehydrogenase 11 [Source:MGI Symbol;Acc:MGI:102581]
ENSMUSG00000060802	7095.45	-0.198218	0.09471	-2.09289	0.036359	0.545523	B2m	beta-2 microglobulin [Source:MGI Symbol;Acc:MGI:88127]
ENSMUSG00000020251	259.738	0.244434	0.116941	2.09023	0.036597	0.545964	Glt8d2	glycosyltransferase 8 domain containing 2 [Source:MGI Symbol;Acc:MGI:1922032]
ENSMUSG00000021253	5131.66	0.191467	0.091587	2.09055	0.0365684	0.545964	Tgfb3	transforming growth factor, beta 3 [Source:MGI Symbol;Acc:MGI:98727]
ENSMUSG00000024338	205.914	-0.246658	0.118048	-2.08948	0.0366648	0.545964	Psmb8	proteasome (prosome, macropain) subunit, beta type 8 (large multifunctional peptidase 7) [Source:MGI Symbol;Acc:MGI:1346527]
ENSMUSG00000027852	4830.91	-0.168925	0.0808356	-2.08974	0.0366416	0.545964	Nras	neuroblastoma ras oncogene [Source:MGI Symbol;Acc:MGI:97376]
ENSMUSG00000028047	1113.67	0.20898	0.0999797	2.09022	0.0365981	0.545964	Thbs3	thrombospondin 3 [Source:MGI Symbol;Acc:MGI:98739]
ENSMUSG00000029826	1048.88	-0.201011	0.0961493	-2.09062	0.0365624	0.545964	Zc3hav1	zinc finger CCCH type, antiviral 1 [Source:MGI Symbol;Acc:MGI:1926031]
ENSMUSG00000050578	28.5915	-0.171657	0.0820989	-2.09086	0.0365405	0.545964	Mmp13	matrix metallopeptidase 13 [Source:MGI Symbol;Acc:MGI:1340026]
ENSMUSG00000063434	314.027	0.245743	0.117493	2.09156	0.0364777	0.545964	Sorcs3	sortilin-related VPS10 domain containing receptor 3 [Source:MGI Symbol;Acc:MGI:1913923]
ENSMUSG00000030105	4530.32	-0.160642	0.0769007	-2.08895	0.0367124	0.546158	Arl8b	ADP-ribosylation factor-like 8B [Source:MGI Symbol;Acc:MGI:1914416]
ENSMUSG00000032366	18521.2	0.175505	0.0840347	2.08848	0.0367546	0.546271	Tpm1	tropomyosin 1, alpha [Source:MGI Symbol;Acc:MGI:98809]
ENSMUSG00000004951	242.168	0.245847	0.11786	2.08593	0.036985	0.548664	Hspb1	heat shock protein 1 [Source:MGI Symbol;Acc:MGI:96240]
ENSMUSG00000039994	1702.24	-0.187975	0.0901033	-2.08621	0.0369592	0.548664	Timeless	timeless circadian clock 1 [Source:MGI Symbol;Acc:MGI:1321393]
ENSMUSG00000038418	5897.31	-0.238111	0.11425	-2.08413	0.0371487	0.550574	Egr1	early growth response 1 [Source:MGI Symbol;Acc:MGI:95295]
ENSMUSG00000026211	8727.47	0.151942	0.0729928	2.08161	0.0373784	0.55346	Obsl1	obscurin-like 1 [Source:MGI Symbol;Acc:MGI:2138628]
ENSMUSG00000028036	236.453	0.245676	0.118094	2.08034	0.0374941	0.554652	Ptgfr	prostaglandin F receptor [Source:MGI Symbol;Acc:MGI:97796]
ENSMUSG00000056492	2133.5	-0.199586	0.0959958	-2.07911	0.0376069	0.555801	Adgrf5	adhesion G protein-coupled receptor F5 [Source:MGI Symbol;Acc:MGI:2182928]
ENSMUSG00000030122	19092.1	0.146839	0.0707062	2.07674	0.0378253	0.556939	Ptms	parathymosin [Source:MGI Symbol;Acc:MGI:1916452]
ENSMUSG00000032014	3484.91	0.187919	0.0905037	2.07637	0.0378602	0.556939	Oaf	out at first homolog [Source:MGI Symbol;Acc:MGI:94852]
ENSMUSG00000035183	94.1036	-0.227644	0.109626	-2.07655	0.0378434	0.556939	Slc24a5	solute carrier family 24, member 5 [Source:MGI Symbol;Acc:MGI:2677271]
ENSMUSG00000040528	136.092	-0.236953	0.114074	-2.07719	0.0377839	0.556939	Milr1	mast cell immunoglobulin like receptor 1 [Source:MGI Symbol;Acc:MGI:2685731]
ENSMUSG00000073802	208.816	0.24502	0.117943	2.07744	0.0377607	0.556939	Cdkn2b	cyclin-dependent kinase inhibitor 2B (p15, inhibits CDK4) [Source:MGI Symbol;Acc:MGI:104737]
ENSMUSG00000022876	75.6675	-0.223103	0.107498	-2.07541	0.0379483	0.557717	Samsn1	SAM domain, SH3 domain and nuclear localization signals, 1 [Source:MGI Symbol;Acc:MGI:1914992]
ENSMUSG00000022816	44256.7	0.157774	0.0760369	2.07497	0.0379895	0.557804	Fstl1	follistatin-like 1 [Source:MGI Symbol;Acc:MGI:102793]
ENSMUSG00000026578	352.138	-0.236159	0.113854	-2.07422	0.0380589	0.558304	Ccdc181	coiled-coil domain containing 181 [Source:MGI Symbol;Acc:MGI:1922145]
ENSMUSG00000086316	1023.59	0.194736	0.093941	2.07296	0.0381761	0.559502	2210013O21Rik	RIKEN cDNA 2210013O21 gene [Source:MGI Symbol;Acc:MGI:1917373]
ENSMUSG00000001300	7117.6	-0.154712	0.0747156	-2.07069	0.0383882	0.56031	Efnb2	ephrin B2 [Source:MGI Symbol;Acc:MGI:105097]
ENSMUSG00000013418	55.1156	0.209921	0.101317	2.07192	0.0382734	0.56031	B4galnt2	beta-1,4-N-acetyl-galactosaminyl transferase 2 [Source:MGI Symbol;Acc:MGI:1342058]
ENSMUSG00000021876	1841.35	-0.21243	0.102619	-2.07009	0.0384439	0.56031	Rnase4	ribonuclease, RNase A family 4 [Source:MGI Symbol;Acc:MGI:1926217]
ENSMUSG00000034634	42.0016	-0.195271	0.0942872	-2.07103	0.0383564	0.56031	Ly6d	lymphocyte antigen 6 complex, locus D [Source:MGI Symbol;Acc:MGI:96881]
ENSMUSG00000035356	432.911	-0.235937	0.113928	-2.07093	0.038365	0.56031	Nfkbiz	nuclear factor of kappa light polypeptide gene enhancer in B cells inhibitor, zeta [Source:MGI Symbol;Acc:MGI:1931595]
ENSMUSG00000047446	2471.4	0.171025	0.0826055	2.07038	0.0384163	0.56031	Arl4a	ADP-ribosylation factor-like 4A [Source:MGI Symbol;Acc:MGI:99437]
ENSMUSG00000092486	671.511	0.210939	0.101955	2.06895	0.0385507	0.561348	2610524H06Rik	RIKEN cDNA 2610524H06 gene [Source:MGI Symbol;Acc:MGI:2447819]
ENSMUSG00000035914	3941.16	0.157515	0.0762166	2.06667	0.0387651	0.56395	Cd276	CD276 antigen [Source:MGI Symbol;Acc:MGI:2183926]
ENSMUSG00000029228	54.1786	0.211376	0.102384	2.06453	0.0389675	0.565332	Lnx1	ligand of numb-protein X 1 [Source:MGI Symbol;Acc:MGI:1278335]
ENSMUSG00000041378	2623.83	-0.17524	0.0848522	-2.06524	0.0389002	0.565332	Cldn5	claudin 5 [Source:MGI Symbol;Acc:MGI:1276112]
ENSMUSG00000057219	283.707	-0.239603	0.116053	-2.06461	0.0389604	0.565332	Armc7	armadillo repeat containing 7 [Source:MGI Symbol;Acc:MGI:2679719]
ENSMUSG00000040128	3370.03	-0.166955	0.0808952	-2.06384	0.0390326	0.565758	Pnrc1	proline-rich nuclear receptor coactivator 1 [Source:MGI Symbol;Acc:MGI:1917838]
ENSMUSG00000068854	392.335	-0.231879	0.112442	-2.06221	0.0391879	0.567487	Hist2h2be	histone cluster 2, H2be [Source:MGI Symbol;Acc:MGI:2448415]
ENSMUSG00000021250	830.965	-0.192532	0.0933881	-2.06163	0.0392427	0.567761	Fos	FBJ osteosarcoma oncogene [Source:MGI Symbol;Acc:MGI:95574]
ENSMUSG00000003352	2507.23	0.175761	0.0852763	2.06108	0.0392958	0.56801	Cacnb3	calcium channel, voltage-dependent, beta 3 subunit [Source:MGI Symbol;Acc:MGI:103307]
ENSMUSG00000012483	636.211	0.211553	0.10279	2.05811	0.03958	0.571243	Rpa3	replication protein A3 [Source:MGI Symbol;Acc:MGI:1915490]
ENSMUSG00000020777	3242.88	-0.159832	0.0776645	-2.05798	0.0395918	0.571243	Acox1	acyl-Coenzyme A oxidase 1, palmitoyl [Source:MGI Symbol;Acc:MGI:1330812]
ENSMUSG00000006014	17.5544	0.140765	0.0684749	2.05572	0.0398095	0.573003	Prg4	proteoglycan 4 (megakaryocyte stimulating factor, articular superficial zone protein) [Source:MGI Symbol;Acc:MGI:1891344]
ENSMUSG00000019796	229.377	-0.241596	0.117509	-2.05597	0.0397852	0.573003	Lrp11	low density lipoprotein receptor-related protein 11 [Source:MGI Symbol;Acc:MGI:2442989]
ENSMUSG00000037447	381.818	-0.230384	0.112077	-2.05558	0.0398226	0.573003	Arid5a	AT rich interactive domain 5A (MRF1-like) [Source:MGI Symbol;Acc:MGI:2443039]
ENSMUSG00000016252	3188.5	0.184492	0.0897804	2.05492	0.0398865	0.573401	Atp5e	ATP synthase, H+ transporting, mitochondrial F1 complex, epsilon subunit [Source:MGI Symbol;Acc:MGI:1855697]
ENSMUSG00000025190	1421.34	-0.189732	0.0923697	-2.05405	0.0399713	0.573575	Got1	glutamic-oxaloacetic transaminase 1, soluble [Source:MGI Symbol;Acc:MGI:95791]
ENSMUSG00000054452	12470.3	0.148415	0.0722503	2.05418	0.0399581	0.573575	Aes	amino-terminal enhancer of split [Source:MGI Symbol;Acc:MGI:95806]
ENSMUSG00000036098	392.069	0.240657	0.117247	2.05255	0.0401159	0.575129	Myrf	myelin regulatory factor [Source:MGI Symbol;Acc:MGI:2684944]
ENSMUSG00000002885	1700.5	0.181285	0.0883474	2.05195	0.0401745	0.575132	Adgre5	adhesion G protein-coupled receptor E5 [Source:MGI Symbol;Acc:MGI:1347095]
ENSMUSG00000038132	313.033	0.236587	0.115307	2.0518	0.040189	0.575132	Rbm24	RNA binding motif protein 24 [Source:MGI Symbol;Acc:MGI:3610364]
ENSMUSG00000037058	6039.91	0.147334	0.0719228	2.0485	0.0405108	0.578416	Paip2	polyadenylate-binding protein-interacting protein 2 [Source:MGI Symbol;Acc:MGI:1915119]
ENSMUSG00000044768	792.407	-0.209401	0.10223	-2.04832	0.0405283	0.578416	D1Ertd622e	DNA segment, Chr 1, ERATO Doi 622, expressed [Source:MGI Symbol;Acc:MGI:1277184]
ENSMUSG00000070939	1317.13	-0.194309	0.0948292	-2.04904	0.0404582	0.578416	Tgfbrap1	transforming growth factor, beta receptor associated protein 1 [Source:MGI Symbol;Acc:MGI:2447427]
ENSMUSG00000000958	580.941	-0.225568	0.11018	-2.04728	0.040631	0.579358	Slc7a7	solute carrier family 7 (cationic amino acid transporter, y+ system), member 7 [Source:MGI Symbol;Acc:MGI:1337120]
ENSMUSG00000096210	14925.3	0.138775	0.0678215	2.04618	0.040739	0.580375	H1f0	H1 histone family, member 0 [Source:MGI Symbol;Acc:MGI:95893]
ENSMUSG00000015568	5661.37	-0.225635	0.110319	-2.0453	0.0408253	0.58108	Lpl	lipoprotein lipase [Source:MGI Symbol;Acc:MGI:96820]
ENSMUSG00000020111	3503.72	0.162674	0.0795542	2.04482	0.040873	0.581235	Micu1	mitochondrial calcium uptake 1 [Source:MGI Symbol;Acc:MGI:2384909]
ENSMUSG00000036667	5635.43	0.151415	0.0741301	2.04257	0.0410955	0.583874	Tcaf1	TRPM8 channel-associated factor 1 [Source:MGI Symbol;Acc:MGI:1914665]
ENSMUSG00000025272	2720.41	0.175292	0.0858619	2.04156	0.0411949	0.58476	Tro	trophinin [Source:MGI Symbol;Acc:MGI:1928994]
ENSMUSG00000024208	951.05	0.204903	0.100439	2.04006	0.0413441	0.586352	Uqcc2	ubiquinol-cytochrome c reductase complex assembly factor 2 [Source:MGI Symbol;Acc:MGI:1914517]
ENSMUSG00000079465	901.852	-0.221516	0.108604	-2.03966	0.0413839	0.58639	Col4a3	collagen, type IV, alpha 3 [Source:MGI Symbol;Acc:MGI:104688]
ENSMUSG00000021490	605.849	-0.236377	0.115955	-2.03853	0.041497	0.586959	Slc34a1	solute carrier family 34 (sodium phosphate), member 1 [Source:MGI Symbol;Acc:MGI:1345284]
ENSMUSG00000024725	2019.66	-0.18682	0.0916451	-2.03852	0.0414984	0.586959	Ostf1	osteoclast stimulating factor 1 [Source:MGI Symbol;Acc:MGI:700012]
ENSMUSG00000003948	2146.53	0.169135	0.082988	2.03807	0.0415431	0.587066	Mmd	monocyte to macrophage differentiation-associated [Source:MGI Symbol;Acc:MGI:1914718]
ENSMUSG00000031523	5637.84	-0.151433	0.074329	-2.03733	0.0416165	0.587578	Dlc1	deleted in liver cancer 1 [Source:MGI Symbol;Acc:MGI:1354949]
ENSMUSG00000022501	112.537	-0.228764	0.112397	-2.03532	0.0418187	0.589859	Prm1	protamine 1 [Source:MGI Symbol;Acc:MGI:97765]
ENSMUSG00000047751	15.505	-0.137173	0.0674073	-2.03498	0.0418528	0.589859	Utf1	undifferentiated embryonic cell transcription factor 1 [Source:MGI Symbol;Acc:MGI:1276125]
ENSMUSG00000021000	2723.54	-0.162782	0.0800353	-2.03388	0.0419637	0.590896	Ctage5	CTAGE family, member 5 [Source:MGI Symbol;Acc:MGI:1346056]
ENSMUSG00000072620	362.678	-0.239282	0.117695	-2.03307	0.0420459	0.591525	Slfn2	schlafen 2 [Source:MGI Symbol;Acc:MGI:1313258]
ENSMUSG00000028789	572.405	0.219066	0.107787	2.03239	0.0421143	0.591961	Azin2	antizyme inhibitor 2 [Source:MGI Symbol;Acc:MGI:2442093]
ENSMUSG00000025089	4057.96	-0.199826	0.0983612	-2.03155	0.0421987	0.59262	Gfra1	glial cell line derived neurotrophic factor family receptor alpha 1 [Source:MGI Symbol;Acc:MGI:1100842]
ENSMUSG00000030688	2187.91	0.189023	0.0930802	2.03076	0.0422794	0.593226	Stard10	START domain containing 10 [Source:MGI Symbol;Acc:MGI:1860093]
ENSMUSG00000032776	616.234	0.223614	0.110167	2.02976	0.0423806	0.594118	Mctp2	multiple C2 domains, transmembrane 2 [Source:MGI Symbol;Acc:MGI:2685335]
ENSMUSG00000002625	827.22	-0.198327	0.0977945	-2.028	0.0425607	0.595059	Akap8l	A kinase (PRKA) anchor protein 8-like [Source:MGI Symbol;Acc:MGI:1860606]
ENSMUSG00000029673	2686.38	-0.163061	0.0804009	-2.0281	0.0425499	0.595059	Auts2	autism susceptibility candidate 2 [Source:MGI Symbol;Acc:MGI:1919847]
ENSMUSG00000036622	4447.77	-0.175206	0.0863916	-2.02805	0.0425551	0.595059	Atp13a2	ATPase type 13A2 [Source:MGI Symbol;Acc:MGI:1922022]
ENSMUSG00000028476	2995.8	0.174991	0.0863652	2.02618	0.0427463	0.596604	Reck	reversion-inducing-cysteine-rich protein with kazal motifs [Source:MGI Symbol;Acc:MGI:1855698]
ENSMUSG00000031605	1203.11	-0.187065	0.0923242	-2.02618	0.0427467	0.596604	Klhl2	kelch-like 2, Mayven [Source:MGI Symbol;Acc:MGI:1924363]
ENSMUSG00000035891	2061.5	-0.19055	0.0942008	-2.02281	0.0430929	0.600905	Cerk	ceramide kinase [Source:MGI Symbol;Acc:MGI:2386052]
ENSMUSG00000025586	79.4592	-0.218508	0.108072	-2.02188	0.043189	0.601093	Cpeb1	cytoplasmic polyadenylation element binding protein 1 [Source:MGI Symbol;Acc:MGI:108442]
ENSMUSG00000027803	5706.03	0.151795	0.0750729	2.02197	0.0431799	0.601093	Wwtr1	WW domain containing transcription regulator 1 [Source:MGI Symbol;Acc:MGI:1917649]
ENSMUSG00000041482	3212.03	0.191119	0.0945397	2.02157	0.0432206	0.601093	Piezo2	piezo-type mechanosensitive ion channel component 2 [Source:MGI Symbol;Acc:MGI:1918781]
ENSMUSG00000000278	6384.82	-0.144784	0.0717172	-2.01882	0.0435054	0.601876	Scpep1	serine carboxypeptidase 1 [Source:MGI Symbol;Acc:MGI:1921867]
ENSMUSG00000002732	913.525	0.194672	0.0964268	2.01886	0.0435022	0.601876	Fkbp7	FK506 binding protein 7 [Source:MGI Symbol;Acc:MGI:1336879]
ENSMUSG00000007021	39.5305	0.185855	0.092047	2.01914	0.0434732	0.601876	Syngr3	synaptogyrin 3 [Source:MGI Symbol;Acc:MGI:1341881]
ENSMUSG00000040479	3387.28	-0.168986	0.0836889	-2.01922	0.0434645	0.601876	Dgkz	diacylglycerol kinase zeta [Source:MGI Symbol;Acc:MGI:1278339]
ENSMUSG00000063011	181.569	0.235458	0.116631	2.01883	0.0435052	0.601876	Msln	mesothelin [Source:MGI Symbol;Acc:MGI:1888992]
ENSMUSG00000079018	206.493	-0.23881	0.11822	-2.02005	0.0433785	0.601876	Ly6c1	lymphocyte antigen 6 complex, locus C1 [Source:MGI Symbol;Acc:MGI:96882]
ENSMUSG00000035929	393.392	-0.227395	0.112711	-2.01751	0.0436424	0.603243	H2-Q4	histocompatibility 2, Q region locus 4 [Source:MGI Symbol;Acc:MGI:95933]
ENSMUSG00000023078	113.969	0.232466	0.115331	2.01564	0.0438379	0.604962	Cxcl13	chemokine (C-X-C motif) ligand 13 [Source:MGI Symbol;Acc:MGI:1888499]
ENSMUSG00000032125	1143.87	-0.214391	0.106367	-2.01558	0.0438434	0.604962	Robo4	roundabout guidance receptor 4 [Source:MGI Symbol;Acc:MGI:1921394]
ENSMUSG00000027227	612.318	-0.21524	0.106812	-2.01513	0.0438916	0.605041	Sord	sorbitol dehydrogenase [Source:MGI Symbol;Acc:MGI:98266]
ENSMUSG00000039981	34.0411	-0.178867	0.0887924	-2.01443	0.043964	0.605041	Zc3h12d	zinc finger CCCH type containing 12D [Source:MGI Symbol;Acc:MGI:3045313]
ENSMUSG00000064341	64750.7	0.146392	0.0726689	2.01451	0.043956	0.605041	mt-Nd1	mitochondrially encoded NADH dehydrogenase 1 [Source:MGI Symbol;Acc:MGI:101787]
ENSMUSG00000021464	2575.47	0.168763	0.0837951	2.014	0.0440099	0.605146	Ror2	receptor tyrosine kinase-like orphan receptor 2 [Source:MGI Symbol;Acc:MGI:1347521]
ENSMUSG00000032369	1065.02	-0.193113	0.0959961	-2.01167	0.0442546	0.607982	Plscr1	phospholipid scramblase 1 [Source:MGI Symbol;Acc:MGI:893575]
ENSMUSG00000029434	2148.27	-0.167089	0.0830846	-2.01107	0.0443181	0.608324	Vps33a	VPS33A CORVET/HOPS core subunit [Source:MGI Symbol;Acc:MGI:1924823]
ENSMUSG00000025921	2813.8	-0.169487	0.0842985	-2.01056	0.0443715	0.608529	Rdh10	retinol dehydrogenase 10 (all-trans) [Source:MGI Symbol;Acc:MGI:1924238]
ENSMUSG00000020190	4779.14	-0.154228	0.0768026	-2.00811	0.0446314	0.609071	Mknk2	MAP kinase-interacting serine/threonine kinase 2 [Source:MGI Symbol;Acc:MGI:894279]
ENSMUSG00000027581	25.1202	0.129928	0.0646619	2.00934	0.0445011	0.609071	Stmn3	stathmin-like 3 [Source:MGI Symbol;Acc:MGI:1277137]
ENSMUSG00000031370	1544.02	-0.177101	0.0881578	-2.0089	0.0445472	0.609071	Zrsr2	zinc finger (CCCH type), RNA binding motif and serine/arginine rich 2 [Source:MGI Symbol;Acc:MGI:103287]
ENSMUSG00000039206	563.66	-0.214583	0.106864	-2.00801	0.0446423	0.609071	Daglb	diacylglycerol lipase, beta [Source:MGI Symbol;Acc:MGI:2442032]
ENSMUSG00000052520	30.458	-0.174349	0.086818	-2.00822	0.0446202	0.609071	Cyp2j5	cytochrome P450, family 2, subfamily j, polypeptide 5 [Source:MGI Symbol;Acc:MGI:1270149]
ENSMUSG00000064340	428.214	0.225192	0.112135	2.00823	0.0446186	0.609071	mt-Tl1	mitochondrially encoded tRNA leucine 1 [Source:MGI Symbol;Acc:MGI:102482]
ENSMUSG00000023828	188.439	0.234666	0.116965	2.00629	0.0448252	0.610273	Slc22a3	solute carrier family 22 (organic cation transporter), member 3 [Source:MGI Symbol;Acc:MGI:1333817]
ENSMUSG00000027593	10994	0.14463	0.0721212	2.00537	0.0449236	0.610273	Raly	hnRNP-associated with lethal yellow [Source:MGI Symbol;Acc:MGI:97850]
ENSMUSG00000027797	3212.35	0.176537	0.0880313	2.00538	0.044922	0.610273	Dclk1	doublecortin-like kinase 1 [Source:MGI Symbol;Acc:MGI:1330861]
ENSMUSG00000037321	518.266	-0.232378	0.115839	-2.00604	0.044852	0.610273	Tap1	transporter 1, ATP-binding cassette, sub-family B (MDR/TAP) [Source:MGI Symbol;Acc:MGI:98483]
ENSMUSG00000049037	86.2634	0.199993	0.0996961	2.00602	0.0448536	0.610273	Clec4a1	C-type lectin domain family 4, member a1 [Source:MGI Symbol;Acc:MGI:3036291]
ENSMUSG00000034881	654.94	0.226736	0.113105	2.00466	0.0449991	0.610774	Tbxa2r	thromboxane A2 receptor [Source:MGI Symbol;Acc:MGI:98496]
ENSMUSG00000036699	61.5998	0.200088	0.0998893	2.0031	0.0451668	0.61095	Zcchc12	zinc finger, CCHC domain containing 12 [Source:MGI Symbol;Acc:MGI:1919943]
ENSMUSG00000044071	286.646	-0.236897	0.118228	-2.00373	0.0450993	0.61095	Fam19a2	family with sequence similarity 19, member A2 [Source:MGI Symbol;Acc:MGI:2143691]
ENSMUSG00000054679	125.941	0.231864	0.115739	2.00333	0.0451418	0.61095	Srsf12	serine/arginine-rich splicing factor 12 [Source:MGI Symbol;Acc:MGI:2661424]
ENSMUSG00000085683	38.125	0.182343	0.0910197	2.00333	0.0451417	0.61095	9130409J20Rik	RIKEN cDNA 9130409J20 gene [Source:MGI Symbol;Acc:MGI:1918826]
ENSMUSG00000027456	227.913	0.235335	0.117551	2.00198	0.0452868	0.611972	Sdcbp2	syndecan binding protein (syntenin) 2 [Source:MGI Symbol;Acc:MGI:2385156]
ENSMUSG00000064179	207.504	0.236647	0.118225	2.00167	0.0453198	0.611972	Tnnt1	troponin T1, skeletal, slow [Source:MGI Symbol;Acc:MGI:1333868]
ENSMUSG00000023921	1987.74	-0.187202	0.0935456	-2.00119	0.0453724	0.612159	Mut	methylmalonyl-Coenzyme A mutase [Source:MGI Symbol;Acc:MGI:97239]
ENSMUSG00000023947	509.211	-0.214267	0.107103	-2.00058	0.0454381	0.612523	Nfkbie	nuclear factor of kappa light polypeptide gene enhancer in B cells inhibitor, epsilon [Source:MGI Symbol;Acc:MGI:1194908]
ENSMUSG00000019772	16.753	0.104363	0.0522022	1.99921	0.0455855	0.613985	Vip	vasoactive intestinal polypeptide [Source:MGI Symbol;Acc:MGI:98933]
ENSMUSG00000018507	382.985	-0.230868	0.115629	-1.99662	0.0458664	0.616717	Trpv2	transient receptor potential cation channel, subfamily V, member 2 [Source:MGI Symbol;Acc:MGI:1341836]
ENSMUSG00000031980	135.367	-0.224049	0.112201	-1.99686	0.0458405	0.616717	Agt	angiotensinogen (serpin peptidase inhibitor, clade A, member 8) [Source:MGI Symbol;Acc:MGI:87963]
ENSMUSG00000023143	719.413	-0.202027	0.101236	-1.99561	0.0459765	0.617193	Nagpa	N-acetylglucosamine-1-phosphodiester alpha-N-acetylglucosaminidase [Source:MGI Symbol;Acc:MGI:1351598]
ENSMUSG00000036499	1906.41	-0.180794	0.0905974	-1.99558	0.0459799	0.617193	Eea1	early endosome antigen 1 [Source:MGI Symbol;Acc:MGI:2442192]
ENSMUSG00000021974	207.237	-0.235033	0.117883	-1.99378	0.0461764	0.618255	Fgf9	fibroblast growth factor 9 [Source:MGI Symbol;Acc:MGI:104723]
ENSMUSG00000041609	467.835	-0.21638	0.108523	-1.99386	0.0461674	0.618255	Ccdc64	coiled-coil domain containing 64 [Source:MGI Symbol;Acc:MGI:1922915]
ENSMUSG00000094344	705.85	0.218407	0.109519	1.99423	0.0461267	0.618255	Gm11942	predicted gene 11942 [Source:MGI Symbol;Acc:MGI:3650608]
ENSMUSG00000078190	220.23	-0.234144	0.11749	-1.99288	0.0462744	0.619043	Dnm3os	dynamin 3, opposite strand [Source:MGI Symbol;Acc:MGI:3052332]
ENSMUSG00000044468	373.273	-0.227555	0.11426	-1.99156	0.0464197	0.620461	Fam46c	family with sequence similarity 46, member C [Source:MGI Symbol;Acc:MGI:1921895]
ENSMUSG00000069049	403.529	0.221708	0.111468	1.98899	0.0467025	0.623713	Eif2s3y	eukaryotic translation initiation factor 2, subunit 3, structural gene Y-linked [Source:MGI Symbol;Acc:MGI:1349430]
ENSMUSG00000020941	370.379	-0.224444	0.112906	-1.98789	0.0468237	0.624803	Map3k14	mitogen-activated protein kinase kinase kinase 14 [Source:MGI Symbol;Acc:MGI:1858204]
ENSMUSG00000066026	4924.57	-0.162039	0.0815642	-1.98665	0.0469617	0.626116	Dhrs3	dehydrogenase/reductase (SDR family) member 3 [Source:MGI Symbol;Acc:MGI:1315215]
ENSMUSG00000000317	1986.75	-0.169148	0.0851701	-1.986	0.0470332	0.626488	Bcl6b	B cell CLL/lymphoma 6, member B [Source:MGI Symbol;Acc:MGI:1278332]
ENSMUSG00000082905	92.8333	-0.21765	0.10961	-1.98568	0.0470689	0.626488	Gm7823	predicted gene 7823 [Source:MGI Symbol;Acc:MGI:3645997]
ENSMUSG00000015053	2049.09	0.175871	0.0886108	1.98475	0.0471719	0.627092	Gata2	GATA binding protein 2 [Source:MGI Symbol;Acc:MGI:95662]
ENSMUSG00000049001	448.885	-0.224379	0.113062	-1.98456	0.0471936	0.627092	Ndnf	neuron-derived neurotrophic factor [Source:MGI Symbol;Acc:MGI:1915419]
ENSMUSG00000040093	5027.91	0.148754	0.0750437	1.98223	0.0474538	0.630018	Bmf	BCL2 modifying factor [Source:MGI Symbol;Acc:MGI:2176433]
ENSMUSG00000030963	82.5399	-0.209082	0.10573	-1.97751	0.0479835	0.635985	Umod	uromodulin [Source:MGI Symbol;Acc:MGI:102674]
ENSMUSG00000031351	166.669	0.232688	0.117667	1.97751	0.0479837	0.635985	Zfp185	zinc finger protein 185 [Source:MGI Symbol;Acc:MGI:108095]
ENSMUSG00000054920	1984.75	0.175198	0.0886265	1.97681	0.0480631	0.636504	Klhl5	kelch-like 5 [Source:MGI Symbol;Acc:MGI:1919028]
ENSMUSG00000018697	993.094	-0.20136	0.101993	-1.97424	0.0483542	0.638752	Aatf	apoptosis antagonizing transcription factor [Source:MGI Symbol;Acc:MGI:1929608]
ENSMUSG00000029765	936.802	0.208524	0.10561	1.97448	0.0483273	0.638752	Plxna4	plexin A4 [Source:MGI Symbol;Acc:MGI:2179061]
ENSMUSG00000030217	217.322	0.233399	0.118189	1.9748	0.048291	0.638752	Art4	ADP-ribosyltransferase 4 [Source:MGI Symbol;Acc:MGI:1202710]
ENSMUSG00000021223	277.705	-0.228557	0.115859	-1.97271	0.0485284	0.639565	Papln	papilin, proteoglycan-like sulfated glycoprotein [Source:MGI Symbol;Acc:MGI:2386139]
ENSMUSG00000021830	1516.09	-0.175215	0.0888549	-1.97193	0.0486181	0.639565	Txndc16	thioredoxin domain containing 16 [Source:MGI Symbol;Acc:MGI:1917811]
ENSMUSG00000049100	542.502	0.216264	0.109666	1.97202	0.0486071	0.639565	Pcdh10	protocadherin 10 [Source:MGI Symbol;Acc:MGI:1338042]
ENSMUSG00000050931	919.246	-0.193928	0.0983105	-1.9726	0.0485409	0.639565	Sgms2	sphingomyelin synthase 2 [Source:MGI Symbol;Acc:MGI:1921692]
ENSMUSG00000037072	8326.05	0.147673	0.0749443	1.97044	0.0487883	0.64127	2015-09-01	selenoprotein 15 [Source:MGI Symbol;Acc:MGI:1927947]
ENSMUSG00000037706	13288	0.139432	0.0707904	1.96965	0.0488783	0.641918	Cd81	CD81 antigen [Source:MGI Symbol;Acc:MGI:1096398]
ENSMUSG00000021200	221.424	0.230638	0.117192	1.96804	0.0490638	0.643285	Asb2	ankyrin repeat and SOCS box-containing 2 [Source:MGI Symbol;Acc:MGI:1929743]
ENSMUSG00000026223	15052.4	0.145657	0.0740059	1.96819	0.0490465	0.643285	Itm2c	integral membrane protein 2C [Source:MGI Symbol;Acc:MGI:1927594]
ENSMUSG00000026594	2189.29	0.166933	0.0848519	1.96734	0.0491439	0.643802	Ralgps2	Ral GEF with PH domain and SH3 binding motif 2 [Source:MGI Symbol;Acc:MGI:1925505]
ENSMUSG00000029915	73.1281	-0.202651	0.103048	-1.96657	0.0492331	0.644312	Clec5a	C-type lectin domain family 5, member a [Source:MGI Symbol;Acc:MGI:1345151]
ENSMUSG00000034997	47.6489	-0.190104	0.0966812	-1.9663	0.0492644	0.644312	Htr2a	5-hydroxytryptamine (serotonin) receptor 2A [Source:MGI Symbol;Acc:MGI:109521]
ENSMUSG00000018340	17021	0.146642	0.0745957	1.96583	0.0493183	0.644312	Anxa6	annexin A6 [Source:MGI Symbol;Acc:MGI:88255]
ENSMUSG00000020151	131.83	0.230194	0.117112	1.96559	0.049346	0.644312	Ptprr	protein tyrosine phosphatase, receptor type, R [Source:MGI Symbol;Acc:MGI:109559]
ENSMUSG00000017607	32.1911	0.163528	0.0833145	1.96278	0.0496718	0.646745	Tns4	tensin 4 [Source:MGI Symbol;Acc:MGI:2144377]
ENSMUSG00000022382	1607.02	0.169641	0.0864242	1.96288	0.0496598	0.646745	Wnt7b	wingless-type MMTV integration site family, member 7B [Source:MGI Symbol;Acc:MGI:98962]
ENSMUSG00000031229	8285.66	0.151535	0.0772127	1.96257	0.0496961	0.646745	Atrx	alpha thalassemia/mental retardation syndrome X-linked [Source:MGI Symbol;Acc:MGI:103067]
ENSMUSG00000071757	1651.16	-0.173096	0.0881714	-1.96317	0.0496262	0.646745	Zhx2	zinc fingers and homeoboxes 2 [Source:MGI Symbol;Acc:MGI:2683087]
ENSMUSG00000024411	202.866	0.229595	0.117049	1.96153	0.0498169	0.647783	Aqp4	aquaporin 4 [Source:MGI Symbol;Acc:MGI:107387]
ENSMUSG00000036766	162.253	0.230062	0.11732	1.96098	0.0498819	0.648096	Dner	delta/notch-like EGF repeat containing [Source:MGI Symbol;Acc:MGI:2152889]
ENSMUSG00000048782	58.3823	0.197295	0.100819	1.95693	0.0503558	0.653715	Insc	inscuteable homolog (Drosophila) [Source:MGI Symbol;Acc:MGI:1917942]
ENSMUSG00000040522	128.273	-0.218055	0.111521	-1.95528	0.0505502	0.654625	Tlr8	toll-like receptor 8 [Source:MGI Symbol;Acc:MGI:2176887]
ENSMUSG00000043157	99.7638	-0.221703	0.113374	-1.9555	0.0505243	0.654625	Arl11	ADP-ribosylation factor-like 11 [Source:MGI Symbol;Acc:MGI:2444054]
ENSMUSG00000053897	817.888	-0.204082	0.104368	-1.95541	0.0505341	0.654625	Slc39a8	solute carrier family 39 (metal ion transporter), member 8 [Source:MGI Symbol;Acc:MGI:1914797]
ENSMUSG00000031591	4449.65	-0.152793	0.0781588	-1.95491	0.0505939	0.654655	Asah1	N-acylsphingosine amidohydrolase 1 [Source:MGI Symbol;Acc:MGI:1277124]
ENSMUSG00000021186	15521	0.229608	0.117502	1.95408	0.0506917	0.655383	Fbln5	fibulin 5 [Source:MGI Symbol;Acc:MGI:1346091]
ENSMUSG00000074519	56.4753	-0.199949	0.102349	-1.95359	0.0507493	0.655591	Zfp971	zinc finger protein 971 [Source:MGI Symbol;Acc:MGI:1261426]
ENSMUSG00000000794	111.455	0.225597	0.115533	1.95266	0.0508595	0.655943	Kcnn3	potassium intermediate/small conductance calcium-activated channel, subfamily N, member 3 [Source:MGI Symbol;Acc:MGI:2153183]
ENSMUSG00000031465	913.595	-0.198203	0.101489	-1.95294	0.0508263	0.655943	Angpt2	angiopoietin 2 [Source:MGI Symbol;Acc:MGI:1202890]
ENSMUSG00000027893	6371.68	0.146348	0.0749789	1.95186	0.0509553	0.656107	Ahcyl1	S-adenosylhomocysteine hydrolase-like 1 [Source:MGI Symbol;Acc:MGI:2385184]
ENSMUSG00000031216	594.018	-0.207472	0.106291	-1.95192	0.0509473	0.656107	Stard8	START domain containing 8 [Source:MGI Symbol;Acc:MGI:2448556]
ENSMUSG00000024810	2806.6	-0.162962	0.0835663	-1.95009	0.0511653	0.65824	Il33	interleukin 33 [Source:MGI Symbol;Acc:MGI:1924375]
ENSMUSG00000048096	736.531	0.224739	0.115265	1.94976	0.0512043	0.65824	Lmod1	leiomodin 1 (smooth muscle) [Source:MGI Symbol;Acc:MGI:2135671]
ENSMUSG00000030761	356.494	-0.224708	0.115269	-1.94941	0.0512462	0.658243	Myo7a	myosin VIIA [Source:MGI Symbol;Acc:MGI:104510]
ENSMUSG00000020241	24303.5	0.159329	0.0817893	1.94804	0.05141	0.659809	Col6a2	collagen, type VI, alpha 2 [Source:MGI Symbol;Acc:MGI:88460]
ENSMUSG00000066842	4337.13	0.181404	0.0931381	1.94769	0.0514524	0.659809	Hmcn1	hemicentin 1 [Source:MGI Symbol;Acc:MGI:2685047]
ENSMUSG00000075254	6080.13	0.172843	0.0887583	1.94734	0.0514934	0.659809	Heg1	heart development protein with EGF-like domains 1 [Source:MGI Symbol;Acc:MGI:1924696]
ENSMUSG00000036882	491.598	-0.213567	0.109764	-1.9457	0.0516908	0.661801	Arhgap33	Rho GTPase activating protein 33 [Source:MGI Symbol;Acc:MGI:2673998]
ENSMUSG00000001467	5579.01	-0.153104	0.0787143	-1.94506	0.0517678	0.66225	Cyp51	cytochrome P450, family 51 [Source:MGI Symbol;Acc:MGI:106040]
ENSMUSG00000027368	896.781	0.197242	0.101472	1.94381	0.0519179	0.663633	Dusp2	dual specificity phosphatase 2 [Source:MGI Symbol;Acc:MGI:101911]
ENSMUSG00000021327	1761.69	0.16828	0.0866507	1.94205	0.0521312	0.665821	Zkscan3	zinc finger with KRAB and SCAN domains 3 [Source:MGI Symbol;Acc:MGI:1919989]
ENSMUSG00000021678	722.986	0.204738	0.105473	1.94115	0.0522402	0.666674	F2rl1	coagulation factor II (thrombin) receptor-like 1 [Source:MGI Symbol;Acc:MGI:101910]
ENSMUSG00000042064	130.599	0.224811	0.115868	1.94023	0.0523519	0.667561	Myo3b	myosin IIIB [Source:MGI Symbol;Acc:MGI:2448580]
ENSMUSG00000003974	52.0559	0.19498	0.100654	1.93713	0.0527297	0.669769	Grm3	glutamate receptor, metabotropic 3 [Source:MGI Symbol;Acc:MGI:1351340]
ENSMUSG00000020053	7076.62	0.173512	0.0895105	1.93846	0.0525676	0.669769	Igf1	insulin-like growth factor 1 [Source:MGI Symbol;Acc:MGI:96432]
ENSMUSG00000024481	19.795	0.123674	0.0638462	1.93707	0.0527371	0.669769	Lvrn	laeverin [Source:MGI Symbol;Acc:MGI:1921824]
ENSMUSG00000044641	1627.57	-0.175536	0.0905714	-1.9381	0.0526109	0.669769	Pard6b	par-6 family cell polarity regulator beta [Source:MGI Symbol;Acc:MGI:2135605]
ENSMUSG00000059668	43.9921	0.178456	0.0921042	1.93754	0.052679	0.669769	Krt4	keratin 4 [Source:MGI Symbol;Acc:MGI:96701]
ENSMUSG00000025494	354.779	-0.221456	0.114392	-1.93594	0.0528748	0.670058	Sigirr	single immunoglobulin and toll-interleukin 1 receptor (TIR) domain [Source:MGI Symbol;Acc:MGI:1344402]
ENSMUSG00000034336	43.0917	0.170709	0.0881835	1.93584	0.052887	0.670058	Ina	internexin neuronal intermediate filament protein, alpha [Source:MGI Symbol;Acc:MGI:96568]
ENSMUSG00000063229	11379.5	-0.156513	0.0808283	-1.93636	0.0528234	0.670058	Ldha	lactate dehydrogenase A [Source:MGI Symbol;Acc:MGI:96759]
ENSMUSG00000028217	52.4534	0.095977	0.0496219	1.93417	0.0530926	0.672123	Cdh17	cadherin 17 [Source:MGI Symbol;Acc:MGI:1095414]
ENSMUSG00000036492	26.3317	0.156073	0.0807579	1.93261	0.0532844	0.672303	Rnf39	ring finger protein 39 [Source:MGI Symbol;Acc:MGI:2156378]
ENSMUSG00000040690	5971.03	0.14935	0.0772904	1.93232	0.0533196	0.672303	Col16a1	collagen, type XVI, alpha 1 [Source:MGI Symbol;Acc:MGI:1095396]
ENSMUSG00000054404	601.568	-0.216068	0.111778	-1.93301	0.0532351	0.672303	Slfn5	schlafen 5 [Source:MGI Symbol;Acc:MGI:1329004]
ENSMUSG00000060935	3128.91	0.153695	0.0795146	1.93292	0.0532465	0.672303	Tmem263	transmembrane protein 263 [Source:MGI Symbol;Acc:MGI:2143652]
ENSMUSG00000075316	22.4349	0.143979	0.0744616	1.9336	0.0531627	0.672303	Scn9a	sodium channel, voltage-gated, type IX, alpha [Source:MGI Symbol;Acc:MGI:107636]
ENSMUSG00000007097	1160.78	0.19589	0.101435	1.93118	0.0534608	0.672672	Atp1a2	ATPase, Na+/K+ transporting, alpha 2 polypeptide [Source:MGI Symbol;Acc:MGI:88106]
ENSMUSG00000042770	1105.04	-0.18498	0.0957748	-1.9314	0.0534333	0.672672	Hebp1	heme binding protein 1 [Source:MGI Symbol;Acc:MGI:1333880]
ENSMUSG00000060152	684.583	0.202889	0.105067	1.93105	0.0534766	0.672672	Pop5	processing of precursor 5, ribonuclease P/MRP family (S. cerevisiae) [Source:MGI Symbol;Acc:MGI:2151221]
ENSMUSG00000028464	6284.32	0.176695	0.0915717	1.92958	0.053659	0.673182	Tpm2	tropomyosin 2, beta [Source:MGI Symbol;Acc:MGI:98810]
ENSMUSG00000028581	2463.76	-0.207415	0.107461	-1.93014	0.0535901	0.673182	Laptm5	lysosomal-associated protein transmembrane 5 [Source:MGI Symbol;Acc:MGI:108046]
ENSMUSG00000033033	330.9	0.223865	0.116008	1.92974	0.0536391	0.673182	Calhm2	calcium homeostasis modulator 2 [Source:MGI Symbol;Acc:MGI:1919941]
ENSMUSG00000038765	456.064	-0.216556	0.112243	-1.92935	0.0536875	0.673182	Lmx1b	LIM homeobox transcription factor 1 beta [Source:MGI Symbol;Acc:MGI:1100513]
ENSMUSG00000034341	2552.79	-0.154427	0.0801081	-1.92774	0.0538878	0.675157	Wbp2	WW domain binding protein 2 [Source:MGI Symbol;Acc:MGI:104709]
ENSMUSG00000000305	2229.99	-0.195447	0.101485	-1.92586	0.0541212	0.677545	Cdh4	cadherin 4 [Source:MGI Symbol;Acc:MGI:99218]
ENSMUSG00000030298	3059.54	0.151084	0.0785039	1.92454	0.0542868	0.678277	Sec13	SEC13 homolog, nuclear pore and COPII coat complex component [Source:MGI Symbol;Acc:MGI:99832]
ENSMUSG00000032076	4507.83	-0.168148	0.0873672	-1.92461	0.054278	0.678277	Cadm1	cell adhesion molecule 1 [Source:MGI Symbol;Acc:MGI:1889272]
ENSMUSG00000053964	118.931	0.0783278	0.0407031	1.92437	0.0543085	0.678277	Lgals4	lectin, galactose binding, soluble 4 [Source:MGI Symbol;Acc:MGI:107536]
ENSMUSG00000036553	534.496	-0.203949	0.106085	-1.9225	0.0545429	0.679773	Sh3tc1	SH3 domain and tetratricopeptide repeats 1 [Source:MGI Symbol;Acc:MGI:2678949]
ENSMUSG00000047497	2860.47	0.162803	0.0846882	1.92238	0.0545574	0.679773	Adamts12	a disintegrin-like and metallopeptidase (reprolysin type) with thrombospondin type 1 motif, 12 [Source:MGI Symbol;Acc:MGI:2146046]
ENSMUSG00000068457	500.408	0.212501	0.110531	1.92255	0.0545363	0.679773	Uty	ubiquitously transcribed tetratricopeptide repeat gene, Y chromosome [Source:MGI Symbol;Acc:MGI:894810]
ENSMUSG00000019851	783.52	0.196145	0.102071	1.92166	0.0546484	0.68037	Perp	PERP, TP53 apoptosis effector [Source:MGI Symbol;Acc:MGI:1929938]
ENSMUSG00000035311	1781.38	-0.163147	0.0849391	-1.92075	0.0547628	0.680985	Gnptab	N-acetylglucosamine-1-phosphate transferase, alpha and beta subunits [Source:MGI Symbol;Acc:MGI:3643902]
ENSMUSG00000041912	220.166	-0.226267	0.117812	-1.92059	0.054784	0.680985	Tdrkh	tudor and KH domain containing protein [Source:MGI Symbol;Acc:MGI:1919884]
ENSMUSG00000008496	92.5407	-0.205376	0.107005	-1.9193	0.0549458	0.682457	Pou2f2	POU domain, class 2, transcription factor 2 [Source:MGI Symbol;Acc:MGI:101897]
ENSMUSG00000032011	2027.63	0.163832	0.0853906	1.91862	0.055032	0.682457	Thy1	thymus cell antigen 1, theta [Source:MGI Symbol;Acc:MGI:98747]
ENSMUSG00000047747	1791.49	-0.166209	0.0866222	-1.91879	0.0550114	0.682457	Rnf150	ring finger protein 150 [Source:MGI Symbol;Acc:MGI:2443860]
ENSMUSG00000003420	4199.57	0.183736	0.0958176	1.91756	0.0551665	0.683102	Fcgrt	Fc receptor, IgG, alpha chain transporter [Source:MGI Symbol;Acc:MGI:103017]
ENSMUSG00000032009	2383.89	0.175126	0.0913288	1.91753	0.0551705	0.683102	Sesn3	sestrin 3 [Source:MGI Symbol;Acc:MGI:1922997]
ENSMUSG00000025991	156.889	0.0716037	0.037363	1.91644	0.0553097	0.683353	Cps1	carbamoyl-phosphate synthetase 1 [Source:MGI Symbol;Acc:MGI:891996]
ENSMUSG00000028010	1046.68	-0.184558	0.096273	-1.91702	0.0552348	0.683353	Gar1	GAR1 ribonucleoprotein [Source:MGI Symbol;Acc:MGI:1930948]
ENSMUSG00000055235	424.449	0.212015	0.110635	1.91635	0.0553205	0.683353	Wdr86	WD repeat domain 86 [Source:MGI Symbol;Acc:MGI:1915466]
ENSMUSG00000063628	628.302	0.197321	0.103027	1.91524	0.0554625	0.684571	Gm7665	predicted pseudogene 7665 [Source:MGI Symbol;Acc:MGI:3645651]
ENSMUSG00000021062	1890.8	0.164882	0.0861534	1.91382	0.0556432	0.686266	Rab15	RAB15, member RAS oncogene family [Source:MGI Symbol;Acc:MGI:1916865]
ENSMUSG00000026622	1121.83	-0.178049	0.093085	-1.91275	0.0557795	0.68741	Nek2	NIMA (never in mitosis gene a)-related expressed kinase 2 [Source:MGI Symbol;Acc:MGI:109359]
ENSMUSG00000034247	1534.28	-0.185086	0.0968792	-1.91049	0.0560706	0.689922	Plekhm1	pleckstrin homology domain containing, family M (with RUN domain) member 1 [Source:MGI Symbol;Acc:MGI:2443207]
ENSMUSG00000042190	738.381	0.209798	0.109812	1.91053	0.0560656	0.689922	Cmklr1	chemokine-like receptor 1 [Source:MGI Symbol;Acc:MGI:109603]
ENSMUSG00000048186	319.713	-0.221294	0.115883	-1.90964	0.0561799	0.690729	Bend7	BEN domain containing 7 [Source:MGI Symbol;Acc:MGI:2443100]
ENSMUSG00000018906	1180.22	-0.194097	0.101696	-1.90859	0.056315	0.691314	P4ha2	procollagen-proline, 2-oxoglutarate 4-dioxygenase (proline 4-hydroxylase), alpha II polypeptide [Source:MGI Symbol;Acc:MGI:894286]
ENSMUSG00000032419	955.133	0.206483	0.108183	1.90864	0.0563084	0.691314	Tbx18	T-box18 [Source:MGI Symbol;Acc:MGI:1923615]
ENSMUSG00000021477	18081.5	-0.15184	0.0796055	-1.9074	0.0564683	0.691584	Ctsl	cathepsin L [Source:MGI Symbol;Acc:MGI:88564]
ENSMUSG00000031165	131.845	-0.213774	0.112065	-1.9076	0.0564433	0.691584	Was	Wiskott-Aldrich syndrome [Source:MGI Symbol;Acc:MGI:105059]
ENSMUSG00000050914	132.298	-0.222054	0.116383	-1.90795	0.0563975	0.691584	Ankrd37	ankyrin repeat domain 37 [Source:MGI Symbol;Acc:MGI:3603344]
ENSMUSG00000024713	1821.29	0.17157	0.0899964	1.90641	0.0565976	0.692394	Pcsk5	proprotein convertase subtilisin/kexin type 5 [Source:MGI Symbol;Acc:MGI:97515]
ENSMUSG00000031373	414.394	0.211815	0.111137	1.90589	0.0566649	0.692394	Car5b	carbonic anhydrase 5b, mitochondrial [Source:MGI Symbol;Acc:MGI:1926249]
ENSMUSG00000034926	6639.8	-0.137795	0.0722999	-1.90588	0.056666	0.692394	Dhcr24	24-dehydrocholesterol reductase [Source:MGI Symbol;Acc:MGI:1922004]
ENSMUSG00000026281	2225.15	0.160182	0.0840651	1.90545	0.056721	0.692531	Dtymk	deoxythymidylate kinase [Source:MGI Symbol;Acc:MGI:108396]
ENSMUSG00000032289	5758.37	0.149058	0.078275	1.90429	0.0568724	0.692773	Thsd4	thrombospondin, type I, domain containing 4 [Source:MGI Symbol;Acc:MGI:2672033]
ENSMUSG00000033066	2161.8	0.185291	0.0972997	1.90433	0.0568672	0.692773	Gas7	growth arrest specific 7 [Source:MGI Symbol;Acc:MGI:1202388]
ENSMUSG00000035242	786.206	0.191352	0.100473	1.90452	0.0568427	0.692773	Oaz1	ornithine decarboxylase antizyme 1 [Source:MGI Symbol;Acc:MGI:109433]
ENSMUSG00000030519	127.72	0.221984	0.116674	1.9026	0.0570933	0.694393	Apba2	amyloid beta (A4) precursor protein-binding, family A, member 2 [Source:MGI Symbol;Acc:MGI:1261791]
ENSMUSG00000030921	276.863	-0.22483	0.118158	-1.9028	0.0570672	0.694393	Trim30a	tripartite motif-containing 30A [Source:MGI Symbol;Acc:MGI:98178]
ENSMUSG00000037703	922.472	-0.189127	0.0994689	-1.90137	0.0572541	0.695688	Lzts3	leucine zipper, putative tumor suppressor family member 3 [Source:MGI Symbol;Acc:MGI:2656976]
ENSMUSG00000043501	23.8425	0.120763	0.063525	1.90104	0.0572974	0.695688	Lgals2	lectin, galactose-binding, soluble 2 [Source:MGI Symbol;Acc:MGI:895068]
ENSMUSG00000060224	116.249	-0.218873	0.115149	-1.90077	0.0573319	0.695688	Pyroxd2	pyridine nucleotide-disulphide oxidoreductase domain 2 [Source:MGI Symbol;Acc:MGI:1921830]
ENSMUSG00000021469	176.181	0.224657	0.118221	1.90032	0.0573914	0.695876	Msx2	msh homeobox 2 [Source:MGI Symbol;Acc:MGI:97169]
ENSMUSG00000031342	3142.81	0.155044	0.0816171	1.89965	0.057479	0.696019	Gpm6b	glycoprotein m6b [Source:MGI Symbol;Acc:MGI:107672]
ENSMUSG00000038319	1295.28	0.170677	0.0898538	1.8995	0.0574989	0.696019	Kcnh2	potassium voltage-gated channel, subfamily H (eag-related), member 2 [Source:MGI Symbol;Acc:MGI:1341722]
ENSMUSG00000093930	10103.4	-0.146614	0.0771969	-1.89922	0.0575354	0.696019	Hmgcs1	3-hydroxy-3-methylglutaryl-Coenzyme A synthase 1 [Source:MGI Symbol;Acc:MGI:107592]
ENSMUSG00000002343	605.518	0.198569	0.104755	1.89556	0.0580186	0.696531	Armc6	armadillo repeat containing 6 [Source:MGI Symbol;Acc:MGI:1924063]
ENSMUSG00000019989	112.381	-0.216643	0.114166	-1.89761	0.057748	0.696531	Enpp3	ectonucleotide pyrophosphatase/phosphodiesterase 3 [Source:MGI Symbol;Acc:MGI:2143702]
ENSMUSG00000029188	23.7773	0.142887	0.0753277	1.89687	0.0578452	0.696531	Slc34a2	solute carrier family 34 (sodium phosphate), member 2 [Source:MGI Symbol;Acc:MGI:1342284]
ENSMUSG00000030259	3077.2	0.154579	0.081539	1.89577	0.0579908	0.696531	Rassf8	Ras association (RalGDS/AF-6) domain family (N-terminal) member 8 [Source:MGI Symbol;Acc:MGI:1918573]
ENSMUSG00000031788	1413.13	0.172213	0.0908206	1.89619	0.0579355	0.696531	Kifc3	kinesin family member C3 [Source:MGI Symbol;Acc:MGI:109202]
ENSMUSG00000031987	4348.14	-0.156309	0.0824493	-1.89581	0.0579846	0.696531	Egln1	egl-9 family hypoxia-inducible factor 1 [Source:MGI Symbol;Acc:MGI:1932286]
ENSMUSG00000042622	676.503	-0.198273	0.104538	-1.89666	0.0578724	0.696531	Maff	v-maf musculoaponeurotic fibrosarcoma oncogene family, protein F (avian) [Source:MGI Symbol;Acc:MGI:96910]
ENSMUSG00000047197	16.6451	0.131954	0.0695676	1.89678	0.0578575	0.696531	Gjd3	gap junction protein, delta 3 [Source:MGI Symbol;Acc:MGI:2384150]
ENSMUSG00000047501	6050.43	0.145673	0.0768401	1.89579	0.0579881	0.696531	Cldn4	claudin 4 [Source:MGI Symbol;Acc:MGI:1313314]
ENSMUSG00000055430	16.4683	0.131193	0.0691964	1.89595	0.057967	0.696531	Nap1l5	nucleosome assembly protein 1-like 5 [Source:MGI Symbol;Acc:MGI:1923555]
ENSMUSG00000001494	133.107	0.221372	0.116831	1.89481	0.0581175	0.69666	Sost	sclerostin [Source:MGI Symbol;Acc:MGI:1921749]
ENSMUSG00000031232	4757.49	-0.140074	0.0739178	-1.895	0.058092	0.69666	Magt1	magnesium transporter 1 [Source:MGI Symbol;Acc:MGI:1914325]
ENSMUSG00000039782	544.05	-0.209206	0.110514	-1.89304	0.058353	0.697895	Cpeb2	cytoplasmic polyadenylation element binding protein 2 [Source:MGI Symbol;Acc:MGI:2442640]
ENSMUSG00000045348	425.653	0.208378	0.110068	1.89319	0.0583331	0.697895	Nyap1	neuronal tyrosine-phosphorylated phosphoinositide 3-kinase adaptor 1 [Source:MGI Symbol;Acc:MGI:2443880]
ENSMUSG00000047139	15693.9	0.135521	0.0715839	1.89317	0.0583348	0.697895	Cd24a	CD24a antigen [Source:MGI Symbol;Acc:MGI:88323]
ENSMUSG00000037628	224.338	-0.222195	0.117443	-1.89194	0.0584988	0.699109	Cdkn3	cyclin-dependent kinase inhibitor 3 [Source:MGI Symbol;Acc:MGI:1919641]
ENSMUSG00000041515	727.841	-0.206933	0.109411	-1.89133	0.0585801	0.699506	Irf8	interferon regulatory factor 8 [Source:MGI Symbol;Acc:MGI:96395]
ENSMUSG00000061666	669.145	-0.198018	0.104733	-1.8907	0.0586648	0.699506	Gdpd1	glycerophosphodiester phosphodiesterase domain containing 1 [Source:MGI Symbol;Acc:MGI:1913819]
ENSMUSG00000081896	245.173	-0.22194	0.117381	-1.89076	0.0586558	0.699506	Gm5389	predicted gene 5389 [Source:MGI Symbol;Acc:MGI:3644211]
ENSMUSG00000027276	5357.9	-0.14982	0.0793101	-1.88904	0.0588866	0.701092	Jag1	jagged 1 [Source:MGI Symbol;Acc:MGI:1095416]
ENSMUSG00000074743	832.122	0.200382	0.106063	1.88928	0.058855	0.701092	Thbd	thrombomodulin [Source:MGI Symbol;Acc:MGI:98736]
ENSMUSG00000005220	785.052	0.195955	0.103759	1.88856	0.0589506	0.701325	Corin	corin [Source:MGI Symbol;Acc:MGI:1349451]
ENSMUSG00000001911	8118.31	0.137547	0.0728856	1.88716	0.0591383	0.701471	Nfix	nuclear factor I/X [Source:MGI Symbol;Acc:MGI:97311]
ENSMUSG00000014599	1767.69	-0.182616	0.0967194	-1.8881	0.0590123	0.701471	Csf1	colony stimulating factor 1 (macrophage) [Source:MGI Symbol;Acc:MGI:1339753]
ENSMUSG00000029767	23561.6	0.129132	0.0684053	1.88774	0.0590605	0.701471	Calu	calumenin [Source:MGI Symbol;Acc:MGI:1097158]
ENSMUSG00000041293	58.7737	0.192803	0.102166	1.88715	0.0591404	0.701471	Adgrf1	adhesion G protein-coupled receptor F1 [Source:MGI Symbol;Acc:MGI:1924846]
ENSMUSG00000027202	167.614	-0.222555	0.118036	-1.88548	0.0593647	0.703602	Slc12a1	solute carrier family 12, member 1 [Source:MGI Symbol;Acc:MGI:103150]
ENSMUSG00000025937	585.003	-0.19758	0.104865	-1.88414	0.0595464	0.704699	Lactb2	lactamase, beta 2 [Source:MGI Symbol;Acc:MGI:2442551]
ENSMUSG00000068122	4135.7	0.144799	0.0768466	1.88426	0.0595304	0.704699	Agtr2	angiotensin II receptor, type 2 [Source:MGI Symbol;Acc:MGI:87966]
ENSMUSG00000021108	674.727	-0.196879	0.104553	-1.88306	0.0596927	0.705902	Prkch	protein kinase C, eta [Source:MGI Symbol;Acc:MGI:97600]
ENSMUSG00000037660	288.071	0.218834	0.116254	1.88238	0.0597847	0.706462	Gdf7	growth differentiation factor 7 [Source:MGI Symbol;Acc:MGI:95690]
ENSMUSG00000015605	3878.87	-0.146266	0.0777676	-1.88081	0.0599974	0.708445	Srf	serum response factor [Source:MGI Symbol;Acc:MGI:106658]
ENSMUSG00000001349	2447.5	0.212374	0.112972	1.87988	0.0601249	0.709162	Cnn1	calponin 1 [Source:MGI Symbol;Acc:MGI:104979]
ENSMUSG00000035004	148.563	-0.210397	0.111931	-1.87971	0.0601479	0.709162	Igsf6	immunoglobulin superfamily, member 6 [Source:MGI Symbol;Acc:MGI:1891393]
ENSMUSG00000006369	17885.4	0.144699	0.0770172	1.87879	0.0602731	0.709721	Fbln1	fibulin 1 [Source:MGI Symbol;Acc:MGI:95487]
ENSMUSG00000021575	82.4629	0.208672	0.111078	1.87861	0.0602978	0.709721	Ahrr	aryl-hydrocarbon receptor repressor [Source:MGI Symbol;Acc:MGI:1333776]
ENSMUSG00000024516	385.53	-0.210042	0.111821	-1.87837	0.0603301	0.709721	Sec11c	SEC11 homolog C, signal peptidase complex subunit [Source:MGI Symbol;Acc:MGI:1913536]
ENSMUSG00000030403	5814.16	0.142574	0.0759359	1.87756	0.0604415	0.710354	Vasp	vasodilator-stimulated phosphoprotein [Source:MGI Symbol;Acc:MGI:109268]
ENSMUSG00000042784	1237.51	0.196085	0.104449	1.87732	0.0604738	0.710354	Muc1	mucin 1, transmembrane [Source:MGI Symbol;Acc:MGI:97231]
ENSMUSG00000021822	4398.52	-0.22168	0.118195	-1.87555	0.0607177	0.712508	Plau	plasminogen activator, urokinase [Source:MGI Symbol;Acc:MGI:97611]
ENSMUSG00000028459	132.171	0.200965	0.107163	1.87533	0.0607474	0.712508	Cd72	CD72 antigen [Source:MGI Symbol;Acc:MGI:88345]
ENSMUSG00000074657	61.8876	0.164547	0.0878208	1.87367	0.0609765	0.714665	Kif5a	kinesin family member 5A [Source:MGI Symbol;Acc:MGI:109564]
ENSMUSG00000003541	569.985	-0.198147	0.105806	-1.87275	0.0611034	0.715091	Ier3	immediate early response 3 [Source:MGI Symbol;Acc:MGI:104814]
ENSMUSG00000016382	9682.11	0.133751	0.0714081	1.87305	0.061061	0.715091	Pls3	plastin 3 (T-isoform) [Source:MGI Symbol;Acc:MGI:104807]
ENSMUSG00000024548	3622.94	0.16792	0.0897134	1.87173	0.0612434	0.715989	Setbp1	SET binding protein 1 [Source:MGI Symbol;Acc:MGI:1933199]
ENSMUSG00000059674	578.215	0.195547	0.104485	1.87154	0.0612708	0.715989	Cdh24	cadherin-like 24 [Source:MGI Symbol;Acc:MGI:1928330]
ENSMUSG00000029306	27.2978	0.154256	0.0824483	1.87095	0.0613524	0.716413	Ibsp	integrin binding sialoprotein [Source:MGI Symbol;Acc:MGI:96389]
ENSMUSG00000030247	3223.48	0.154387	0.0825474	1.87028	0.0614453	0.716439	Kcnj8	potassium inwardly-rectifying channel, subfamily J, member 8 [Source:MGI Symbol;Acc:MGI:1100508]
ENSMUSG00000033208	33.8326	0.165699	0.0886573	1.86898	0.061625	0.718004	S100b	S100 protein, beta polypeptide, neural [Source:MGI Symbol;Acc:MGI:98217]
ENSMUSG00000030275	4595.99	-0.14593	0.0781063	-1.86835	0.0617137	0.718507	Etnk1	ethanolamine kinase 1 [Source:MGI Symbol;Acc:MGI:1922570]
ENSMUSG00000006216	57.5097	-0.189432	0.101461	-1.86705	0.0618949	0.720086	Clcnkb	chloride channel, voltage-sensitive Kb [Source:MGI Symbol;Acc:MGI:1930643]
ENSMUSG00000020740	905.809	-0.179993	0.0964302	-1.86656	0.0619632	0.720351	Gga3	golgi associated, gamma adaptin ear containing, ARF binding protein 3 [Source:MGI Symbol;Acc:MGI:2384159]
ENSMUSG00000025612	3089.1	-0.166099	0.0890521	-1.86519	0.0621549	0.722048	Bach1	BTB and CNC homology 1, basic leucine zipper transcription factor 1 [Source:MGI Symbol;Acc:MGI:894680]
ENSMUSG00000038007	844.57	0.182464	0.0978469	1.86479	0.0622107	0.722127	Acer2	alkaline ceramidase 2 [Source:MGI Symbol;Acc:MGI:1920932]
ENSMUSG00000048120	298.934	-0.219381	0.117663	-1.86449	0.0622531	0.722127	Entpd1	ectonucleoside triphosphate diphosphohydrolase 1 [Source:MGI Symbol;Acc:MGI:102805]
ENSMUSG00000035513	206.695	-0.220247	0.118157	-1.86402	0.0623192	0.722363	Ntng2	netrin G2 [Source:MGI Symbol;Acc:MGI:2159341]
ENSMUSG00000042215	1526.46	0.165649	0.0889435	1.8624	0.0625461	0.724462	Bag2	BCL2-associated athanogene 2 [Source:MGI Symbol;Acc:MGI:1891254]
ENSMUSG00000028327	54.0507	-0.186305	0.100082	-1.86152	0.0626705	0.72447	Stra6l	STRA6-like [Source:MGI Symbol;Acc:MGI:1921402]
ENSMUSG00000028439	418.256	-0.210341	0.113	-1.86142	0.0626844	0.72447	Fam219a	family with sequence similarity 219, member A [Source:MGI Symbol;Acc:MGI:1919151]
ENSMUSG00000032303	16.4994	0.0976152	0.0524241	1.86203	0.0625992	0.72447	Chrna3	cholinergic receptor, nicotinic, alpha polypeptide 3 [Source:MGI Symbol;Acc:MGI:87887]
ENSMUSG00000004552	1901.69	0.173687	0.0934234	1.85914	0.0630071	0.727136	Ctse	cathepsin E [Source:MGI Symbol;Acc:MGI:107361]
ENSMUSG00000024613	3409.33	-0.152786	0.0821795	-1.85918	0.0630022	0.727136	Tcof1	treacle ribosome biogenesis factor 1 [Source:MGI Symbol;Acc:MGI:892003]
ENSMUSG00000020605	1257.93	-0.171141	0.0920817	-1.85857	0.0630878	0.727536	Hs1bp3	HCLS1 binding protein 3 [Source:MGI Symbol;Acc:MGI:1913224]
ENSMUSG00000050493	177.838	0.213253	0.114774	1.85802	0.0631655	0.727901	Fam167b	family with sequence similarity 167, member B [Source:MGI Symbol;Acc:MGI:2668032]
ENSMUSG00000020723	1639.33	0.170842	0.0919825	1.85733	0.0632644	0.728132	Cacng4	calcium channel, voltage-dependent, gamma subunit 4 [Source:MGI Symbol;Acc:MGI:1859167]
ENSMUSG00000029260	286.605	-0.218659	0.117734	-1.85723	0.0632778	0.728132	Ugt2b34	UDP glucuronosyltransferase 2 family, polypeptide B34 [Source:MGI Symbol;Acc:MGI:2140962]
ENSMUSG00000020676	250.598	-0.219123	0.118009	-1.85683	0.063335	0.728261	Ccl11	chemokine (C-C motif) ligand 11 [Source:MGI Symbol;Acc:MGI:103576]
ENSMUSG00000078349	191.446	-0.219331	0.118226	-1.85519	0.0635693	0.730423	AW011738	expressed sequence AW011738 [Source:MGI Symbol;Acc:MGI:2140540]
ENSMUSG00000001663	198.528	0.217892	0.117565	1.85337	0.0638288	0.730683	Gstt1	glutathione S-transferase, theta 1 [Source:MGI Symbol;Acc:MGI:107379]
ENSMUSG00000019892	221.546	0.218998	0.118078	1.85469	0.0636403	0.730683	Lrriq1	leucine-rich repeats and IQ motif containing 1 [Source:MGI Symbol;Acc:MGI:1922228]
ENSMUSG00000022982	3056.53	0.150208	0.0810663	1.8529	0.0638966	0.730683	Sod1	superoxide dismutase 1, soluble [Source:MGI Symbol;Acc:MGI:98351]
ENSMUSG00000028412	4907.57	0.139514	0.0752892	1.85304	0.0638759	0.730683	Slc44a1	solute carrier family 44, member 1 [Source:MGI Symbol;Acc:MGI:2140592]
ENSMUSG00000031557	946.919	-0.184299	0.0994895	-1.85244	0.063962	0.730683	Plekha2	pleckstrin homology domain-containing, family A (phosphoinositide binding specific) member 2 [Source:MGI Symbol;Acc:MGI:1928144]
ENSMUSG00000053617	14424	0.151662	0.081865	1.85258	0.063942	0.730683	Sh3pxd2a	SH3 and PX domains 2A [Source:MGI Symbol;Acc:MGI:1298393]
ENSMUSG00000064293	468.264	0.213188	0.114973	1.85425	0.0637038	0.730683	Cntn4	contactin 4 [Source:MGI Symbol;Acc:MGI:1095737]
ENSMUSG00000020440	5070.04	0.147476	0.0796452	1.85166	0.0640751	0.731005	Arf5	ADP-ribosylation factor 5 [Source:MGI Symbol;Acc:MGI:99434]
ENSMUSG00000023064	45.4048	0.179762	0.0970843	1.8516	0.0640827	0.731005	Sncg	synuclein, gamma [Source:MGI Symbol;Acc:MGI:1298397]
ENSMUSG00000030291	803.632	0.188812	0.101995	1.85118	0.064143	0.731097	Med21	mediator complex subunit 21 [Source:MGI Symbol;Acc:MGI:1347064]
ENSMUSG00000030744	34156.3	0.141701	0.0765814	1.85034	0.0642648	0.731097	Rps3	ribosomal protein S3 [Source:MGI Symbol;Acc:MGI:1350917]
ENSMUSG00000044921	231.147	0.216985	0.117273	1.85026	0.0642758	0.731097	Rassf9	Ras association (RalGDS/AF-6) domain family (N-terminal) member 9 [Source:MGI Symbol;Acc:MGI:2384307]
ENSMUSG00000060636	1016.19	0.183646	0.0992334	1.85064	0.0642208	0.731097	Rpl35a	ribosomal protein L35A [Source:MGI Symbol;Acc:MGI:1928894]
ENSMUSG00000021710	1020.78	-0.174746	0.0944767	-1.84962	0.0643676	0.731615	Nln	neurolysin (metallopeptidase M3 family) [Source:MGI Symbol;Acc:MGI:1923055]
ENSMUSG00000017723	2043.18	0.154773	0.0837274	1.84854	0.0645244	0.732869	Wfdc2	WAP four-disulfide core domain 2 [Source:MGI Symbol;Acc:MGI:1914951]
ENSMUSG00000021850	460.21	-0.205008	0.110938	-1.84794	0.0646106	0.733321	1700011H14Rik	RIKEN cDNA 1700011H14 gene [Source:MGI Symbol;Acc:MGI:1914332]
ENSMUSG00000000056	2791.89	-0.149849	0.0811242	-1.84715	0.0647248	0.733667	Narf	nuclear prelamin A recognition factor [Source:MGI Symbol;Acc:MGI:1914858]
ENSMUSG00000022032	429.997	0.217004	0.117525	1.84645	0.0648268	0.733667	Scara5	scavenger receptor class A, member 5 [Source:MGI Symbol;Acc:MGI:1918395]
ENSMUSG00000022295	1727.86	-0.158309	0.0857267	-1.84666	0.0647958	0.733667	Atp6v1c1	ATPase, H+ transporting, lysosomal V1 subunit C1 [Source:MGI Symbol;Acc:MGI:1913585]
ENSMUSG00000028859	119.879	-0.194558	0.105357	-1.84666	0.064797	0.733667	Csf3r	colony stimulating factor 3 receptor (granulocyte) [Source:MGI Symbol;Acc:MGI:1339755]
ENSMUSG00000020198	6018.18	-0.133781	0.0724686	-1.84606	0.0648842	0.73379	Ap3d1	adaptor-related protein complex 3, delta 1 subunit [Source:MGI Symbol;Acc:MGI:107734]
ENSMUSG00000026586	3205.34	0.17111	0.0927904	1.84405	0.0651758	0.73585	Prrx1	paired related homeobox 1 [Source:MGI Symbol;Acc:MGI:97712]
ENSMUSG00000063730	218.814	-0.217131	0.117733	-1.84427	0.065144	0.73585	Hsd3b2	hydroxy-delta-5-steroid dehydrogenase, 3 beta- and steroid delta-isomerase 2 [Source:MGI Symbol;Acc:MGI:96234]
ENSMUSG00000079020	2355.65	-0.15596	0.0845842	-1.84384	0.0652061	0.73585	Slc45a4	solute carrier family 45, member 4 [Source:MGI Symbol;Acc:MGI:2146236]
ENSMUSG00000000078	4347.83	-0.143022	0.0775971	-1.84314	0.0653093	0.736126	Klf6	Kruppel-like factor 6 [Source:MGI Symbol;Acc:MGI:1346318]
ENSMUSG00000028967	2129.99	-0.179134	0.0971952	-1.84304	0.0653237	0.736126	Errfi1	ERBB receptor feedback inhibitor 1 [Source:MGI Symbol;Acc:MGI:1921405]
ENSMUSG00000034422	490.182	-0.207433	0.112611	-1.84203	0.0654702	0.736727	Parp14	poly (ADP-ribose) polymerase family, member 14 [Source:MGI Symbol;Acc:MGI:1919489]
ENSMUSG00000051397	4298.63	0.137528	0.0746606	1.84205	0.0654683	0.736727	Tacstd2	tumor-associated calcium signal transducer 2 [Source:MGI Symbol;Acc:MGI:1861606]
ENSMUSG00000032549	371.194	0.212908	0.115669	1.84066	0.0656717	0.737943	Rab6b	RAB6B, member RAS oncogene family [Source:MGI Symbol;Acc:MGI:107283]
ENSMUSG00000042804	3979.16	0.143421	0.0779161	1.84071	0.0656643	0.737943	Gpr153	G protein-coupled receptor 153 [Source:MGI Symbol;Acc:MGI:1916157]
ENSMUSG00000086763	15.1144	-0.121183	0.0658697	-1.83974	0.065806	0.738926	Plxna4os1	plexin A4, opposite strand 1 [Source:MGI Symbol;Acc:MGI:2442851]
ENSMUSG00000021256	2004.94	-0.157331	0.0855884	-1.83822	0.0660295	0.740909	Vash1	vasohibin 1 [Source:MGI Symbol;Acc:MGI:2442543]
ENSMUSG00000019564	923.109	-0.190691	0.103884	-1.83562	0.0664135	0.741346	Arid3a	AT rich interactive domain 3A (BRIGHT-like) [Source:MGI Symbol;Acc:MGI:1328360]
ENSMUSG00000021071	81.1938	-0.203088	0.110669	-1.8351	0.0664908	0.741346	Trim9	tripartite motif-containing 9 [Source:MGI Symbol;Acc:MGI:2137354]
ENSMUSG00000021509	627.89	0.193832	0.105517	1.83697	0.0662137	0.741346	Slc25a48	solute carrier family 25, member 48 [Source:MGI Symbol;Acc:MGI:2145373]
ENSMUSG00000028613	475.082	-0.204434	0.111329	-1.8363	0.0663131	0.741346	Lrp8	low density lipoprotein receptor-related protein 8, apolipoprotein e receptor [Source:MGI Symbol;Acc:MGI:1340044]
ENSMUSG00000035493	8306.54	0.129104	0.0703179	1.83601	0.066356	0.741346	Tgfbi	transforming growth factor, beta induced [Source:MGI Symbol;Acc:MGI:99959]
ENSMUSG00000038168	1544.32	-0.161046	0.0877529	-1.83522	0.0664734	0.741346	P3h2	prolyl 3-hydroxylase 2 [Source:MGI Symbol;Acc:MGI:2146663]
ENSMUSG00000042988	570.788	0.194448	0.105934	1.83556	0.0664233	0.741346	Notum	notum pectinacetylesterase homolog (Drosophila) [Source:MGI Symbol;Acc:MGI:1924833]
ENSMUSG00000049036	359.937	0.210068	0.114343	1.83717	0.0661847	0.741346	Tmem121	transmembrane protein 121 [Source:MGI Symbol;Acc:MGI:1916445]
ENSMUSG00000064215	1066.77	0.178535	0.0972533	1.83578	0.0663907	0.741346	Ifi27	interferon, alpha-inducible protein 27 [Source:MGI Symbol;Acc:MGI:1277180]
ENSMUSG00000063063	42.5312	0.171045	0.0932702	1.83386	0.0666742	0.742868	Ctnna2	catenin (cadherin associated protein), alpha 2 [Source:MGI Symbol;Acc:MGI:88275]
ENSMUSG00000019718	722.875	0.194468	0.106112	1.83266	0.0668529	0.744333	L3hypdh	L-3-hydroxyproline dehydratase (trans-) [Source:MGI Symbol;Acc:MGI:1914467]
ENSMUSG00000021765	358.905	0.214227	0.116965	1.83155	0.0670179	0.744769	Fst	follistatin [Source:MGI Symbol;Acc:MGI:95586]
ENSMUSG00000045757	314.886	0.210366	0.114863	1.83145	0.0670335	0.744769	Zfp764	zinc finger protein 764 [Source:MGI Symbol;Acc:MGI:2443580]
ENSMUSG00000062939	23.9343	0.141989	0.0775018	1.83208	0.06694	0.744769	Stat4	signal transducer and activator of transcription 4 [Source:MGI Symbol;Acc:MGI:103062]
ENSMUSG00000046491	411.401	0.215598	0.117762	1.83079	0.0671321	0.745341	C1qtnf2	C1q and tumor necrosis factor related protein 2 [Source:MGI Symbol;Acc:MGI:1916433]
ENSMUSG00000049892	93.7578	-0.207678	0.113462	-1.83037	0.0671951	0.745392	Rasd1	RAS, dexamethasone-induced 1 [Source:MGI Symbol;Acc:MGI:1270848]
ENSMUSG00000052949	1470.4	-0.169065	0.0923786	-1.83013	0.0672311	0.745392	Rnf157	ring finger protein 157 [Source:MGI Symbol;Acc:MGI:2442484]
ENSMUSG00000024925	1124.94	0.177471	0.0969893	1.8298	0.0672804	0.745416	Rnaseh2c	ribonuclease H2, subunit C [Source:MGI Symbol;Acc:MGI:1915459]
ENSMUSG00000034127	1389.22	0.183862	0.100519	1.82913	0.0673796	0.745992	Tspan8	tetraspanin 8 [Source:MGI Symbol;Acc:MGI:2384918]
ENSMUSG00000039349	1670.45	-0.167569	0.0916327	-1.82871	0.0674436	0.746177	C130074G19Rik	RIKEN cDNA C130074G19 gene [Source:MGI Symbol;Acc:MGI:2444831]
ENSMUSG00000030064	1328.5	-0.168419	0.0921267	-1.82812	0.0675313	0.746625	Frmd4b	FERM domain containing 4B [Source:MGI Symbol;Acc:MGI:2141794]
ENSMUSG00000028893	2004.48	-0.155166	0.0849439	-1.82669	0.067747	0.74812	Sesn2	sestrin 2 [Source:MGI Symbol;Acc:MGI:2651874]
ENSMUSG00000029223	1372.08	0.17862	0.0977886	1.82659	0.0677612	0.74812	Uchl1	ubiquitin carboxy-terminal hydrolase L1 [Source:MGI Symbol;Acc:MGI:103149]
ENSMUSG00000031748	535.266	0.197684	0.108304	1.82527	0.0679599	0.749303	Gnao1	guanine nucleotide binding protein, alpha O [Source:MGI Symbol;Acc:MGI:95775]
ENSMUSG00000043099	7826.97	0.137866	0.0755326	1.82525	0.0679632	0.749303	Hic1	hypermethylated in cancer 1 [Source:MGI Symbol;Acc:MGI:1338010]
ENSMUSG00000030683	583.216	-0.203585	0.111586	-1.82446	0.0680818	0.750087	Sez6l2	seizure related 6 homolog like 2 [Source:MGI Symbol;Acc:MGI:2385295]
ENSMUSG00000002341	20.3873	0.136087	0.0746088	1.82401	0.0681511	0.750327	Ncan	neurocan [Source:MGI Symbol;Acc:MGI:104694]
ENSMUSG00000030351	945.731	0.175652	0.0963581	1.82291	0.0683172	0.751632	Tspan11	tetraspanin 11 [Source:MGI Symbol;Acc:MGI:1915748]
ENSMUSG00000028226	1055.29	0.171008	0.0939178	1.82083	0.0686326	0.751737	Mmp16	matrix metallopeptidase 16 [Source:MGI Symbol;Acc:MGI:1276107]
ENSMUSG00000029546	3515.83	-0.169984	0.0933487	-1.82095	0.068614	0.751737	Uncx	UNC homeobox [Source:MGI Symbol;Acc:MGI:108013]
ENSMUSG00000032006	879.076	0.184522	0.101271	1.82206	0.068446	0.751737	Pdgfd	platelet-derived growth factor, D polypeptide [Source:MGI Symbol;Acc:MGI:1919035]
ENSMUSG00000032754	618.703	0.19668	0.108004	1.82105	0.0685995	0.751737	Slc8b1	solute carrier family 8 (sodium/lithium/calcium exchanger), member B1 [Source:MGI Symbol;Acc:MGI:2180781]
ENSMUSG00000035139	625.025	-0.190867	0.104777	-1.82166	0.0685067	0.751737	Secisbp2	SECIS binding protein 2 [Source:MGI Symbol;Acc:MGI:1922670]
ENSMUSG00000040564	29.7505	0.156054	0.0856836	1.82129	0.068563	0.751737	Apoc1	apolipoprotein C-I [Source:MGI Symbol;Acc:MGI:88053]
ENSMUSG00000064246	26.2945	-0.127983	0.0702951	-1.82065	0.0686598	0.751737	Chil1	chitinase-like 1 [Source:MGI Symbol;Acc:MGI:1340899]
ENSMUSG00000062980	6091.4	0.136464	0.0750737	1.81773	0.0691048	0.756085	Cped1	cadherin-like and PC-esterase domain containing 1 [Source:MGI Symbol;Acc:MGI:2444814]
ENSMUSG00000039910	4099.81	-0.149029	0.0820085	-1.81724	0.0691801	0.756385	Cited2	Cbp/p300-interacting transactivator, with Glu/Asp-rich carboxy-terminal domain, 2 [Source:MGI Symbol;Acc:MGI:1306784]
ENSMUSG00000022602	152.02	0.212815	0.117162	1.81641	0.0693076	0.756741	Arc	activity regulated cytoskeletal-associated protein [Source:MGI Symbol;Acc:MGI:88067]
ENSMUSG00000033585	4950.24	0.138045	0.0759993	1.8164	0.0693084	0.756741	Ndn	necdin [Source:MGI Symbol;Acc:MGI:97290]
ENSMUSG00000020186	2422.91	0.172387	0.0949269	1.816	0.0693699	0.756754	Csrp2	cysteine and glycine-rich protein 2 [Source:MGI Symbol;Acc:MGI:1202907]
ENSMUSG00000040675	1549.31	-0.163295	0.0899315	-1.81577	0.0694055	0.756754	Mthfd1l	methylenetetrahydrofolate dehydrogenase (NADP+ dependent) 1-like [Source:MGI Symbol;Acc:MGI:1924836]
ENSMUSG00000027709	768.338	-0.181553	0.100061	-1.81442	0.069613	0.758494	Mccc1	methylcrotonoyl-Coenzyme A carboxylase 1 (alpha) [Source:MGI Symbol;Acc:MGI:1919289]
ENSMUSG00000032902	3808.01	0.138828	0.0765606	1.8133	0.069785	0.759844	Slc16a1	solute carrier family 16 (monocarboxylic acid transporters), member 1 [Source:MGI Symbol;Acc:MGI:106013]
ENSMUSG00000035431	35.904	0.165225	0.0911541	1.81259	0.0698958	0.760526	Sstr1	somatostatin receptor 1 [Source:MGI Symbol;Acc:MGI:98327]
ENSMUSG00000054196	454.501	0.199734	0.110255	1.81156	0.0700539	0.761721	Cthrc1	collagen triple helix repeat containing 1 [Source:MGI Symbol;Acc:MGI:1915838]
ENSMUSG00000015149	2488.39	-0.148256	0.0818696	-1.81088	0.0701592	0.761818	Sirt2	sirtuin 2 [Source:MGI Symbol;Acc:MGI:1927664]
ENSMUSG00000028180	3071.27	0.147597	0.0814941	1.81114	0.0701197	0.761818	Zranb2	zinc finger, RAN-binding domain containing 2 [Source:MGI Symbol;Acc:MGI:1858211]
ENSMUSG00000020078	3381.81	-0.138799	0.0766614	-1.81054	0.0702119	0.761867	Vps26a	VPS26 retromer complex component A [Source:MGI Symbol;Acc:MGI:1353654]
ENSMUSG00000020435	96.6504	-0.206044	0.113862	-1.80959	0.0703593	0.762942	Osbp2	oxysterol binding protein 2 [Source:MGI Symbol;Acc:MGI:1921559]
ENSMUSG00000025855	1233.9	0.163757	0.0905302	1.80887	0.0704716	0.763112	Prkar1b	protein kinase, cAMP dependent regulatory, type I beta [Source:MGI Symbol;Acc:MGI:97759]
ENSMUSG00000043953	50.2552	-0.177324	0.0980253	-1.80896	0.0704574	0.763112	Ccrl2	chemokine (C-C motif) receptor-like 2 [Source:MGI Symbol;Acc:MGI:1920904]
ENSMUSG00000022057	66.2767	0.0886387	0.049013	1.80847	0.0705328	0.763252	Adamdec1	ADAM-like, decysin 1 [Source:MGI Symbol;Acc:MGI:1917650]
ENSMUSG00000025348	217.431	-0.213557	0.118115	-1.80805	0.0705987	0.763442	Itga7	integrin alpha 7 [Source:MGI Symbol;Acc:MGI:102700]
ENSMUSG00000046082	301.359	-0.213484	0.118158	-1.80677	0.0707989	0.765083	Tmem174	transmembrane protein 174 [Source:MGI Symbol;Acc:MGI:1915594]
ENSMUSG00000032186	1518.7	0.160693	0.0889667	1.80622	0.0708847	0.765487	Tmod2	tropomodulin 2 [Source:MGI Symbol;Acc:MGI:1355335]
ENSMUSG00000036256	30907.5	0.133467	0.0739065	1.80588	0.0709363	0.765521	Igfbp7	insulin-like growth factor binding protein 7 [Source:MGI Symbol;Acc:MGI:1352480]
ENSMUSG00000017817	1337.77	0.194401	0.107682	1.80532	0.0710245	0.76595	Jph2	junctophilin 2 [Source:MGI Symbol;Acc:MGI:1891496]
ENSMUSG00000032648	954.364	0.174791	0.0968679	1.80443	0.0711639	0.76693	Pygm	muscle glycogen phosphorylase [Source:MGI Symbol;Acc:MGI:97830]
ENSMUSG00000005142	3985.92	-0.162069	0.0899037	-1.80269	0.0714366	0.76882	Man2b1	mannosidase 2, alpha B1 [Source:MGI Symbol;Acc:MGI:107286]
ENSMUSG00000060176	159.2	0.212393	0.117805	1.80292	0.0714001	0.76882	Kif27	kinesin family member 27 [Source:MGI Symbol;Acc:MGI:1922300]
ENSMUSG00000015305	3769.61	-0.149043	0.082705	-1.8021	0.0715295	0.768939	Sash1	SAM and SH3 domain containing 1 [Source:MGI Symbol;Acc:MGI:1917347]
ENSMUSG00000046230	888.097	0.175154	0.0971995	1.802	0.071545	0.768939	Vps13a	vacuolar protein sorting 13A [Source:MGI Symbol;Acc:MGI:2444304]
ENSMUSG00000003617	287.658	-0.135412	0.0751769	-1.80125	0.0716635	0.769688	Cp	ceruloplasmin [Source:MGI Symbol;Acc:MGI:88476]
ENSMUSG00000033216	974.449	0.175888	0.0977208	1.7999	0.0718768	0.771455	Eefsec	eukaryotic elongation factor, selenocysteine-tRNA-specific [Source:MGI Symbol;Acc:MGI:2137092]
ENSMUSG00000031486	12025.3	0.143734	0.0798722	1.79955	0.0719323	0.771526	Adgra2	adhesion G protein-coupled receptor A2 [Source:MGI Symbol;Acc:MGI:1925810]
ENSMUSG00000021488	7266.52	0.133145	0.074018	1.79882	0.0720472	0.771711	Nsd1	nuclear receptor-binding SET-domain protein 1 [Source:MGI Symbol;Acc:MGI:1276545]
ENSMUSG00000021594	842.623	0.177258	0.0985371	1.7989	0.0720352	0.771711	Srd5a1	steroid 5 alpha-reductase 1 [Source:MGI Symbol;Acc:MGI:98400]
ENSMUSG00000018698	880.975	-0.191614	0.10685	-1.7933	0.0729248	0.772688	Lhx1	LIM homeobox protein 1 [Source:MGI Symbol;Acc:MGI:99783]
ENSMUSG00000019806	766.017	-0.178475	0.0995149	-1.79345	0.0729009	0.772688	Aig1	androgen-induced 1 [Source:MGI Symbol;Acc:MGI:1913503]
ENSMUSG00000024378	3282.59	-0.155742	0.0868262	-1.79372	0.0728575	0.772688	Stard4	StAR-related lipid transfer (START) domain containing 4 [Source:MGI Symbol;Acc:MGI:2156764]
ENSMUSG00000024732	1006.05	-0.169281	0.0943463	-1.79425	0.0727738	0.772688	Ccdc86	coiled-coil domain containing 86 [Source:MGI Symbol;Acc:MGI:1277220]
ENSMUSG00000025402	1875.28	-0.153425	0.0853767	-1.79704	0.0723292	0.772688	Nab2	Ngfi-A binding protein 2 [Source:MGI Symbol;Acc:MGI:107563]
ENSMUSG00000026042	16005	0.159225	0.0886617	1.79587	0.0725159	0.772688	Col5a2	collagen, type V, alpha 2 [Source:MGI Symbol;Acc:MGI:88458]
ENSMUSG00000026104	1500.42	-0.158301	0.0882262	-1.79427	0.0727708	0.772688	Stat1	signal transducer and activator of transcription 1 [Source:MGI Symbol;Acc:MGI:103063]
ENSMUSG00000027087	7951.63	0.137496	0.076622	1.79447	0.0727374	0.772688	Itgav	integrin alpha V [Source:MGI Symbol;Acc:MGI:96608]
ENSMUSG00000032024	3367.66	0.141487	0.0788982	1.79328	0.0729275	0.772688	Clmp	CXADR-like membrane protein [Source:MGI Symbol;Acc:MGI:1918816]
ENSMUSG00000033105	1841.31	-0.156215	0.0871243	-1.79302	0.0729698	0.772688	Lss	lanosterol synthase [Source:MGI Symbol;Acc:MGI:1336155]
ENSMUSG00000034685	5294.8	0.138375	0.077091	1.79496	0.0726599	0.772688	Fam171a2	family with sequence similarity 171, member A2 [Source:MGI Symbol;Acc:MGI:2448496]
ENSMUSG00000035403	358.116	-0.207296	0.115413	-1.79612	0.0724755	0.772688	Crb2	crumbs family member 2 [Source:MGI Symbol;Acc:MGI:2679260]
ENSMUSG00000037991	347.692	-0.206196	0.114739	-1.79709	0.0723208	0.772688	Rmi2	RecQ mediated genome instability 2 [Source:MGI Symbol;Acc:MGI:2685383]
ENSMUSG00000046280	1048.07	-0.172547	0.0960306	-1.79679	0.0723689	0.772688	She	src homology 2 domain-containing transforming protein E [Source:MGI Symbol;Acc:MGI:1099462]
ENSMUSG00000053453	1612.5	0.156993	0.0873634	1.79701	0.0723343	0.772688	Thoc7	THO complex 7 [Source:MGI Symbol;Acc:MGI:1913481]
ENSMUSG00000057531	1290.4	-0.169973	0.0946751	-1.79533	0.0726008	0.772688	Dtnbp1	dystrobrevin binding protein 1 [Source:MGI Symbol;Acc:MGI:2137586]
ENSMUSG00000083992	11177	0.157197	0.0875836	1.79483	0.0726812	0.772688	Gm11478	predicted gene 11478 [Source:MGI Symbol;Acc:MGI:3650888]
ENSMUSG00000022890	4230.73	0.133741	0.0746805	1.79084	0.0733195	0.775596	Atp5j	ATP synthase, H+ transporting, mitochondrial F0 complex, subunit F [Source:MGI Symbol;Acc:MGI:107777]
ENSMUSG00000020386	1735.64	0.15562	0.086931	1.79015	0.0734291	0.775991	Sar1b	secretion associated Ras related GTPase 1B [Source:MGI Symbol;Acc:MGI:1913647]
ENSMUSG00000070427	33.2814	-0.155372	0.0868769	-1.78842	0.0737083	0.778421	Il18bp	interleukin 18 binding protein [Source:MGI Symbol;Acc:MGI:1333800]
ENSMUSG00000027849	171.794	0.210968	0.11808	1.78664	0.0739954	0.779819	Syt6	synaptotagmin VI [Source:MGI Symbol;Acc:MGI:1859544]
ENSMUSG00000030222	883.138	0.173148	0.096927	1.78638	0.0740381	0.779819	Rerg	RAS-like, estrogen-regulated, growth-inhibitor [Source:MGI Symbol;Acc:MGI:2665139]
ENSMUSG00000044224	1106.52	-0.170438	0.0953621	-1.78727	0.0738931	0.779819	Dnajc21	DnaJ heat shock protein family (Hsp40) member C21 [Source:MGI Symbol;Acc:MGI:1925371]
ENSMUSG00000071984	340.231	0.205761	0.115171	1.78657	0.0740078	0.779819	Fndc1	fibronectin type III domain containing 1 [Source:MGI Symbol;Acc:MGI:1915905]
ENSMUSG00000020638	443.922	-0.198402	0.111089	-1.78597	0.0741039	0.779992	Cmpk2	cytidine monophosphate (UMP-CMP) kinase 2, mitochondrial [Source:MGI Symbol;Acc:MGI:99830]
ENSMUSG00000024030	679.784	-0.188718	0.105712	-1.78521	0.0742274	0.780252	Abcg1	ATP-binding cassette, sub-family G (WHITE), member 1 [Source:MGI Symbol;Acc:MGI:107704]
ENSMUSG00000030872	4296.7	-0.138182	0.0774001	-1.7853	0.0742129	0.780252	Gga2	golgi associated, gamma adaptin ear containing, ARF binding protein 2 [Source:MGI Symbol;Acc:MGI:1921355]
ENSMUSG00000054136	42.8436	-0.167697	0.0939543	-1.78488	0.0742804	0.78029	Adm2	adrenomedullin 2 [Source:MGI Symbol;Acc:MGI:2675256]
ENSMUSG00000033717	801.165	0.190919	0.107022	1.78392	0.0744367	0.781412	Adra2a	adrenergic receptor, alpha 2a [Source:MGI Symbol;Acc:MGI:87934]
ENSMUSG00000038954	463.803	-0.198704	0.111424	-1.78332	0.0745337	0.781911	Supt3	suppressor of Ty 3 [Source:MGI Symbol;Acc:MGI:1923723]
ENSMUSG00000021288	3766.6	0.14258	0.0800161	1.78189	0.0747669	0.783836	Klc1	kinesin light chain 1 [Source:MGI Symbol;Acc:MGI:107978]
ENSMUSG00000039883	2791.68	0.142358	0.0799224	1.78121	0.0748789	0.784491	Lrrc17	leucine rich repeat containing 17 [Source:MGI Symbol;Acc:MGI:1921761]
ENSMUSG00000032350	1847.26	-0.157557	0.0885268	-1.77977	0.0751144	0.786436	Gclc	glutamate-cysteine ligase, catalytic subunit [Source:MGI Symbol;Acc:MGI:104990]
ENSMUSG00000022822	1548.14	0.166083	0.093441	1.77741	0.0755008	0.786556	Abcc5	ATP-binding cassette, sub-family C (CFTR/MRP), member 5 [Source:MGI Symbol;Acc:MGI:1351644]
ENSMUSG00000026456	1094.85	-0.16521	0.092875	-1.77885	0.0752649	0.786556	Cyb5r1	cytochrome b5 reductase 1 [Source:MGI Symbol;Acc:MGI:1919267]
ENSMUSG00000034021	5203.15	0.139863	0.0786385	1.77856	0.0753126	0.786556	Pds5b	PDS5 cohesin associated factor B [Source:MGI Symbol;Acc:MGI:2140945]
ENSMUSG00000035258	591.505	0.188629	0.106107	1.77773	0.0754488	0.786556	Abi3bp	ABI gene family, member 3 (NESH) binding protein [Source:MGI Symbol;Acc:MGI:2444583]
ENSMUSG00000036896	2548.64	-0.18629	0.104804	-1.77752	0.0754828	0.786556	C1qc	complement component 1, q subcomponent, C chain [Source:MGI Symbol;Acc:MGI:88225]
ENSMUSG00000038463	763.716	0.197502	0.111058	1.77837	0.0753437	0.786556	Olfml2b	olfactomedin-like 2B [Source:MGI Symbol;Acc:MGI:2443310]
ENSMUSG00000041559	644.355	0.171511	0.0965356	1.77666	0.0756237	0.786556	Fmod	fibromodulin [Source:MGI Symbol;Acc:MGI:1328364]
ENSMUSG00000046807	268.408	0.208076	0.117083	1.77717	0.0755402	0.786556	Lrrc75b	leucine rich repeat containing 75B [Source:MGI Symbol;Acc:MGI:2143657]
ENSMUSG00000050370	132.278	-0.20131	0.113233	-1.77783	0.0754312	0.786556	Ch25h	cholesterol 25-hydroxylase [Source:MGI Symbol;Acc:MGI:1333869]
ENSMUSG00000063457	10176.5	0.142514	0.080208	1.77681	0.0756001	0.786556	Rps15	ribosomal protein S15 [Source:MGI Symbol;Acc:MGI:98117]
ENSMUSG00000003382	1606.91	-0.155231	0.0874561	-1.77496	0.0759042	0.787953	Etv3	ets variant 3 [Source:MGI Symbol;Acc:MGI:1350926]
ENSMUSG00000003814	36145.5	-0.12539	0.0706334	-1.77522	0.0758615	0.787953	Calr	calreticulin [Source:MGI Symbol;Acc:MGI:88252]
ENSMUSG00000020541	893.129	-0.179725	0.101291	-1.77434	0.0760074	0.787953	Tom1l1	target of myb1-like 1 (chicken) [Source:MGI Symbol;Acc:MGI:1919193]
ENSMUSG00000046139	1727.13	-0.155442	0.0876024	-1.77441	0.0759955	0.787953	Patl1	protein associated with topoisomerase II homolog 1 (yeast) [Source:MGI Symbol;Acc:MGI:2147679]
ENSMUSG00000072662	102.14	0.198949	0.112097	1.77479	0.0759333	0.787953	Mansc4	MANSC domain containing 4 [Source:MGI Symbol;Acc:MGI:3645619]
ENSMUSG00000046879	957.416	-0.170598	0.0961873	-1.7736	0.0761288	0.788695	Irgm1	immunity-related GTPase family M member 1 [Source:MGI Symbol;Acc:MGI:107567]
ENSMUSG00000033159	1894.35	-0.151774	0.0856327	-1.77238	0.0763314	0.789758	Cnppd1	cyclin Pas1/PHO80 domain containing 1 [Source:MGI Symbol;Acc:MGI:1916421]
ENSMUSG00000056673	542.788	0.192334	0.108509	1.77252	0.0763084	0.789758	Kdm5d	lysine (K)-specific demethylase 5D [Source:MGI Symbol;Acc:MGI:99780]
ENSMUSG00000007617	1153.63	-0.165716	0.0936032	-1.77041	0.0766582	0.790631	Homer1	homer scaffolding protein 1 [Source:MGI Symbol;Acc:MGI:1347345]
ENSMUSG00000024104	3238.46	-0.138233	0.0780541	-1.77099	0.0765621	0.790631	Fam21	family with sequence similarity 21 [Source:MGI Symbol;Acc:MGI:106463]
ENSMUSG00000026018	114.76	0.20418	0.115313	1.77066	0.0766176	0.790631	Ica1l	islet cell autoantigen 1-like [Source:MGI Symbol;Acc:MGI:1917625]
ENSMUSG00000039005	439.124	-0.194458	0.109841	-1.77037	0.0766661	0.790631	Tlr4	toll-like receptor 4 [Source:MGI Symbol;Acc:MGI:96824]
ENSMUSG00000094334	34.9471	-0.155336	0.0877194	-1.77083	0.0765897	0.790631	Fabp5l2	fatty acid binding protein 5-like 2 [Source:MGI Symbol;Acc:MGI:3644282]
ENSMUSG00000026004	973.983	-0.178337	0.100806	-1.76911	0.0768761	0.79228	Kansl1l	KAT8 regulatory NSL complex subunit 1-like [Source:MGI Symbol;Acc:MGI:1915941]
ENSMUSG00000002083	890.528	-0.186784	0.105664	-1.76772	0.0771081	0.794152	Bbc3	BCL2 binding component 3 [Source:MGI Symbol;Acc:MGI:2181667]
ENSMUSG00000025743	6414.46	-0.149837	0.0847775	-1.76742	0.0771583	0.794152	Sdc3	syndecan 3 [Source:MGI Symbol;Acc:MGI:1349163]
ENSMUSG00000021114	1746.37	-0.149876	0.0848617	-1.76612	0.0773754	0.795382	Atp6v1d	ATPase, H+ transporting, lysosomal V1 subunit D [Source:MGI Symbol;Acc:MGI:1921084]
ENSMUSG00000024885	128.422	-0.205447	0.116328	-1.7661	0.0773785	0.795382	Aldh3b1	aldehyde dehydrogenase 3 family, member B1 [Source:MGI Symbol;Acc:MGI:1914939]
ENSMUSG00000035158	360.374	-0.199913	0.113228	-1.76558	0.0774663	0.795672	Mitf	microphthalmia-associated transcription factor [Source:MGI Symbol;Acc:MGI:104554]
ENSMUSG00000035673	1375.85	-0.174161	0.098656	-1.76534	0.0775073	0.795672	Sbno2	strawberry notch homolog 2 (Drosophila) [Source:MGI Symbol;Acc:MGI:2448490]
ENSMUSG00000026519	981.716	0.182668	0.103577	1.76359	0.0778014	0.79662	Tmem63a	transmembrane protein 63a [Source:MGI Symbol;Acc:MGI:2384789]
ENSMUSG00000028773	32.021	-0.154956	0.0878284	-1.76431	0.0776802	0.79662	Fabp3	fatty acid binding protein 3, muscle and heart [Source:MGI Symbol;Acc:MGI:95476]
ENSMUSG00000038507	837.894	-0.173654	0.0984498	-1.76389	0.0777508	0.79662	Parp12	poly (ADP-ribose) polymerase family, member 12 [Source:MGI Symbol;Acc:MGI:2143990]
ENSMUSG00000044674	11102.1	0.124466	0.070565	1.76386	0.0777564	0.79662	Fzd1	frizzled class receptor 1 [Source:MGI Symbol;Acc:MGI:1196625]
ENSMUSG00000000948	425.073	0.19396	0.110005	1.76319	0.0778677	0.796783	Gm38393	predicted gene, 38393 [Source:MGI Symbol;Acc:MGI:5613898]
ENSMUSG00000020349	10478.5	0.121569	0.0690622	1.76028	0.0783609	0.80131	Ppp2ca	protein phosphatase 2 (formerly 2A), catalytic subunit, alpha isoform [Source:MGI Symbol;Acc:MGI:1321159]
ENSMUSG00000020300	1147.5	-0.1655	0.0940802	-1.75913	0.0785551	0.802776	Cpeb4	cytoplasmic polyadenylation element binding protein 4 [Source:MGI Symbol;Acc:MGI:1914829]
ENSMUSG00000045532	406.818	0.20078	0.114217	1.75788	0.0787677	0.804042	C1ql1	complement component 1, q subcomponent-like 1 [Source:MGI Symbol;Acc:MGI:1344400]
ENSMUSG00000080242	1298.93	-0.163686	0.0931195	-1.7578	0.0787808	0.804042	Gm15487	predicted gene 15487 [Source:MGI Symbol;Acc:MGI:3709610]
ENSMUSG00000050212	3085.62	0.151418	0.086189	1.75682	0.0789486	0.805235	Eva1b	eva-1 homolog B (C. elegans) [Source:MGI Symbol;Acc:MGI:1922063]
ENSMUSG00000042303	977.845	0.166555	0.0948665	1.75568	0.0791429	0.806695	Sgsm3	small G protein signaling modulator 3 [Source:MGI Symbol;Acc:MGI:1916329]
ENSMUSG00000055435	3847.41	-0.142034	0.0809748	-1.75406	0.0794208	0.809007	Maf	avian musculoaponeurotic fibrosarcoma oncogene homolog [Source:MGI Symbol;Acc:MGI:96909]
ENSMUSG00000026603	1740.08	-0.151894	0.0866525	-1.75291	0.0796167	0.809437	Smyd2	SET and MYND domain containing 2 [Source:MGI Symbol;Acc:MGI:1915889]
ENSMUSG00000031447	18479.2	-0.129358	0.073779	-1.75332	0.0795479	0.809437	Lamp1	lysosomal-associated membrane protein 1 [Source:MGI Symbol;Acc:MGI:96745]
ENSMUSG00000032263	1003.2	-0.165962	0.0946726	-1.75302	0.0795994	0.809437	Bckdhb	branched chain ketoacid dehydrogenase E1, beta polypeptide [Source:MGI Symbol;Acc:MGI:88137]
ENSMUSG00000058806	554.626	0.190471	0.1087	1.75225	0.0797303	0.810071	Col13a1	collagen, type XIII, alpha 1 [Source:MGI Symbol;Acc:MGI:1277201]
ENSMUSG00000024043	2217.72	0.147723	0.084344	1.75144	0.0798709	0.810978	Arhgap28	Rho GTPase activating protein 28 [Source:MGI Symbol;Acc:MGI:2147003]
ENSMUSG00000001441	5046.55	0.128231	0.0732444	1.75072	0.0799939	0.811183	Npepps	aminopeptidase puromycin sensitive [Source:MGI Symbol;Acc:MGI:1101358]
ENSMUSG00000079105	34.9844	0.156676	0.0894922	1.75072	0.0799934	0.811183	C7	complement component 7 [Source:MGI Symbol;Acc:MGI:88235]
ENSMUSG00000045954	426.649	0.198364	0.113359	1.74987	0.0801407	0.81215	Sdpr	serum deprivation response [Source:MGI Symbol;Acc:MGI:99513]
ENSMUSG00000028307	1890.97	-0.16363	0.0935469	-1.74917	0.0802608	0.812847	Aldob	aldolase B, fructose-bisphosphate [Source:MGI Symbol;Acc:MGI:87995]
ENSMUSG00000024677	134.509	-0.201188	0.115081	-1.74823	0.0804236	0.813669	Ms4a6b	membrane-spanning 4-domains, subfamily A, member 6B [Source:MGI Symbol;Acc:MGI:1917024]
ENSMUSG00000026582	72.9681	0.182622	0.104468	1.74811	0.080445	0.813669	Sele	selectin, endothelial cell [Source:MGI Symbol;Acc:MGI:98278]
ENSMUSG00000018341	96.4679	-0.196651	0.112604	-1.74639	0.080743	0.815639	Il12rb2	interleukin 12 receptor, beta 2 [Source:MGI Symbol;Acc:MGI:1270861]
ENSMUSG00000051498	67.259	-0.186749	0.106919	-1.74665	0.0806986	0.815639	Tlr6	toll-like receptor 6 [Source:MGI Symbol;Acc:MGI:1341296]
ENSMUSG00000000386	21.7794	-0.120581	0.0691325	-1.74419	0.0811253	0.815805	Mx1	MX dynamin-like GTPase 1 [Source:MGI Symbol;Acc:MGI:97243]
ENSMUSG00000020850	16284	0.123057	0.0705753	1.74363	0.0812242	0.815805	Prpf8	pre-mRNA processing factor 8 [Source:MGI Symbol;Acc:MGI:2179381]
ENSMUSG00000023046	988.955	0.194882	0.111725	1.7443	0.0811073	0.815805	Igfbp6	insulin-like growth factor binding protein 6 [Source:MGI Symbol;Acc:MGI:96441]
ENSMUSG00000029521	351.035	-0.197404	0.113144	-1.74472	0.081034	0.815805	Chek2	checkpoint kinase 2 [Source:MGI Symbol;Acc:MGI:1355321]
ENSMUSG00000040345	108.493	-0.187424	0.107363	-1.74571	0.0808606	0.815805	Arhgap9	Rho GTPase activating protein 9 [Source:MGI Symbol;Acc:MGI:2143764]
ENSMUSG00000044017	116.864	0.201773	0.115679	1.74425	0.0811158	0.815805	Adgrd1	adhesion G protein-coupled receptor D1 [Source:MGI Symbol;Acc:MGI:3041203]
ENSMUSG00000052105	1436.62	-0.162084	0.0929468	-1.74384	0.0811867	0.815805	Mtcl1	microtubule crosslinking factor 1 [Source:MGI Symbol;Acc:MGI:1915867]
ENSMUSG00000052516	6534.17	-0.157277	0.0901059	-1.74547	0.0809032	0.815805	Robo2	roundabout guidance receptor 2 [Source:MGI Symbol;Acc:MGI:1890110]
ENSMUSG00000055210	1323.75	-0.160344	0.0919015	-1.74473	0.0810311	0.815805	Foxd2	forkhead box D2 [Source:MGI Symbol;Acc:MGI:1347471]
ENSMUSG00000021981	1704.5	0.148998	0.0855648	1.74135	0.0816226	0.816692	Cab39l	calcium binding protein 39-like [Source:MGI Symbol;Acc:MGI:1914081]
ENSMUSG00000023262	527.236	-0.187386	0.107529	-1.74266	0.0813937	0.816692	Acy1	aminoacylase 1 [Source:MGI Symbol;Acc:MGI:87913]
ENSMUSG00000025066	5701.38	0.128807	0.0739541	1.74172	0.0815576	0.816692	Sfr1	SWI5 dependent recombination repair 1 [Source:MGI Symbol;Acc:MGI:1915038]
ENSMUSG00000033361	1794.55	-0.149211	0.0856863	-1.74136	0.0816197	0.816692	Prrg3	proline rich Gla (G-carboxyglutamic acid) 3 (transmembrane) [Source:MGI Symbol;Acc:MGI:2685214]
ENSMUSG00000036390	780.398	-0.17232	0.0989327	-1.74179	0.081545	0.816692	Gadd45a	growth arrest and DNA-damage-inducible 45 alpha [Source:MGI Symbol;Acc:MGI:107799]
ENSMUSG00000048406	171.933	0.205988	0.118223	1.74236	0.0814449	0.816692	B330016D10Rik	RIKEN cDNA B330016D10 gene [Source:MGI Symbol;Acc:MGI:2444063]
ENSMUSG00000026817	1226.09	0.186369	0.107045	1.74104	0.0816763	0.816711	Ak1	adenylate kinase 1 [Source:MGI Symbol;Acc:MGI:87977]
ENSMUSG00000037996	18.4619	-0.125226	0.0719487	-1.74049	0.0817737	0.817168	Slc24a2	solute carrier family 24 (sodium/potassium/calcium exchanger), member 2 [Source:MGI Symbol;Acc:MGI:1923626]
ENSMUSG00000055415	284.647	0.201974	0.116064	1.74019	0.0818259	0.817173	Atp10b	ATPase, class V, type 10B [Source:MGI Symbol;Acc:MGI:2442688]
ENSMUSG00000062861	215.417	-0.20479	0.117745	-1.73927	0.0819882	0.817759	Zfp28	zinc finger protein 28 [Source:MGI Symbol;Acc:MGI:99175]
ENSMUSG00000021215	1806.87	0.149278	0.0859152	1.73751	0.0822978	0.817879	Net1	neuroepithelial cell transforming gene 1 [Source:MGI Symbol;Acc:MGI:1927138]
ENSMUSG00000021775	1036.6	-0.164471	0.0946295	-1.73805	0.082202	0.817879	Nr1d2	nuclear receptor subfamily 1, group D, member 2 [Source:MGI Symbol;Acc:MGI:2449205]
ENSMUSG00000022843	709.439	0.17784	0.102365	1.73732	0.0823307	0.817879	Clcn2	chloride channel, voltage-sensitive 2 [Source:MGI Symbol;Acc:MGI:105061]
ENSMUSG00000022967	5054.5	-0.127734	0.0735138	-1.73756	0.0822891	0.817879	Ifnar1	interferon (alpha and beta) receptor 1 [Source:MGI Symbol;Acc:MGI:107658]
ENSMUSG00000030562	406.338	-0.195239	0.112312	-1.73837	0.0821456	0.817879	Nox4	NADPH oxidase 4 [Source:MGI Symbol;Acc:MGI:1354184]
ENSMUSG00000032363	2498.38	0.146153	0.0840783	1.73829	0.082159	0.817879	Adamts7	a disintegrin-like and metallopeptidase (reprolysin type) with thrombospondin type 1 motif, 7 [Source:MGI Symbol;Acc:MGI:1347346]
ENSMUSG00000063253	289.703	-0.20124	0.115846	-1.73714	0.0823625	0.817879	Scoc	short coiled-coil protein [Source:MGI Symbol;Acc:MGI:1927654]
ENSMUSG00000024440	1069.38	-0.166819	0.0960964	-1.73596	0.0825711	0.819435	Pcdh12	protocadherin 12 [Source:MGI Symbol;Acc:MGI:1855700]
ENSMUSG00000071657	857.433	-0.170403	0.0982072	-1.73513	0.0827172	0.820369	Bscl2	Berardinelli-Seip congenital lipodystrophy 2 (seipin) [Source:MGI Symbol;Acc:MGI:1298392]
ENSMUSG00000060882	370.63	0.200748	0.115721	1.73476	0.0827825	0.820502	Kcnd2	potassium voltage-gated channel, Shal-related family, member 2 [Source:MGI Symbol;Acc:MGI:102663]
ENSMUSG00000060743	2829.82	0.137803	0.079454	1.73437	0.0828527	0.820683	H3f3a	H3 histone, family 3A [Source:MGI Symbol;Acc:MGI:1097686]
ENSMUSG00000028937	1890.42	0.151171	0.0872861	1.7319	0.0832909	0.824507	Acot7	acyl-CoA thioesterase 7 [Source:MGI Symbol;Acc:MGI:1917275]
ENSMUSG00000020467	735.923	0.18806	0.108681	1.7304	0.0835596	0.826435	Efemp1	epidermal growth factor-containing fibulin-like extracellular matrix protein 1 [Source:MGI Symbol;Acc:MGI:1339998]
ENSMUSG00000030717	709.843	-0.176518	0.10202	-1.73022	0.0835902	0.826435	Nupr1	nuclear protein transcription regulator 1 [Source:MGI Symbol;Acc:MGI:1891834]
ENSMUSG00000034216	1724.37	-0.149771	0.0866226	-1.729	0.0838089	0.828078	Vps18	VPS18 CORVET/HOPS core subunit [Source:MGI Symbol;Acc:MGI:2443626]
ENSMUSG00000031285	439.131	-0.196103	0.113462	-1.72837	0.0839219	0.828676	Dcx	doublecortin [Source:MGI Symbol;Acc:MGI:1277171]
ENSMUSG00000022330	1080.32	-0.185813	0.107533	-1.72796	0.0839949	0.828879	Osr2	odd-skipped related 2 [Source:MGI Symbol;Acc:MGI:1930813]
ENSMUSG00000059040	617.385	-0.194722	0.112735	-1.72725	0.0841229	0.829624	Eno1b	enolase 1B, retrotransposed [Source:MGI Symbol;Acc:MGI:3648653]
ENSMUSG00000019558	2714.78	-0.142527	0.082586	-1.72581	0.0843823	0.831651	Slc6a8	solute carrier family 6 (neurotransmitter transporter, creatine), member 8 [Source:MGI Symbol;Acc:MGI:2147834]
ENSMUSG00000029830	404.408	0.198967	0.115308	1.72552	0.0844338	0.831651	Svopl	SV2 related protein homolog (rat)-like [Source:MGI Symbol;Acc:MGI:2444335]
ENSMUSG00000003410	20.7432	0.114749	0.0665468	1.72434	0.0846474	0.832717	Elavl3	ELAV (embryonic lethal, abnormal vision, Drosophila)-like 3 (Hu antigen C) [Source:MGI Symbol;Acc:MGI:109157]
ENSMUSG00000027827	130.686	0.201896	0.117082	1.7244	0.0846351	0.832717	Kcnab1	potassium voltage-gated channel, shaker-related subfamily, beta member 1 [Source:MGI Symbol;Acc:MGI:109155]
ENSMUSG00000038305	2083.11	0.144875	0.0840583	1.7235	0.0847977	0.833677	Spats2l	spermatogenesis associated, serine-rich 2-like [Source:MGI Symbol;Acc:MGI:1914448]
ENSMUSG00000029168	454.606	0.192995	0.112027	1.72275	0.0849344	0.833983	Dpysl5	dihydropyrimidinase-like 5 [Source:MGI Symbol;Acc:MGI:1929772]
ENSMUSG00000074797	717.383	0.173482	0.10069	1.72294	0.0849001	0.833983	Itpa	inosine triphosphatase (nucleoside triphosphate pyrophosphatase) [Source:MGI Symbol;Acc:MGI:96622]
ENSMUSG00000020088	9323.89	0.121691	0.0706657	1.72207	0.0850568	0.834666	Sar1a	secretion associated Ras related GTPase 1A [Source:MGI Symbol;Acc:MGI:98230]
ENSMUSG00000024873	309.345	0.197093	0.114505	1.72125	0.0852047	0.835599	Cnih2	cornichon family AMPA receptor auxiliary protein 2 [Source:MGI Symbol;Acc:MGI:1277225]
ENSMUSG00000049988	218.431	-0.138638	0.0806357	-1.71932	0.0855565	0.838293	Lrrc25	leucine rich repeat containing 25 [Source:MGI Symbol;Acc:MGI:2445284]
ENSMUSG00000072594	167.168	-0.203141	0.118163	-1.71916	0.0855856	0.838293	Gm16439	predicted pseudogene 16439 [Source:MGI Symbol;Acc:MGI:3647611]
ENSMUSG00000037138	2697.85	0.138209	0.0804258	1.71847	0.0857109	0.839	Aff3	AF4/FMR2 family, member 3 [Source:MGI Symbol;Acc:MGI:106927]
ENSMUSG00000028136	2637.65	-0.14261	0.0830101	-1.71799	0.0857987	0.83934	Snx27	sorting nexin family member 27 [Source:MGI Symbol;Acc:MGI:1923992]
ENSMUSG00000033307	910.55	-0.172433	0.100388	-1.71767	0.0858565	0.839385	Mif	macrophage migration inhibitory factor [Source:MGI Symbol;Acc:MGI:96982]
ENSMUSG00000053835	127.924	-0.191856	0.111728	-1.71716	0.0859498	0.839778	H2-T24	histocompatibility 2, T region locus 24 [Source:MGI Symbol;Acc:MGI:95958]
ENSMUSG00000021243	407.291	0.190524	0.110998	1.71646	0.0860784	0.839962	Fcf1	FCF1 rRNA processing protein [Source:MGI Symbol;Acc:MGI:1920986]
ENSMUSG00000030091	2570.19	-0.141603	0.0825106	-1.71619	0.0861281	0.839962	Nup210	nucleoporin 210 [Source:MGI Symbol;Acc:MGI:1859555]
ENSMUSG00000052957	15695.4	0.141884	0.0826598	1.71649	0.086073	0.839962	Gas1	growth arrest specific 1 [Source:MGI Symbol;Acc:MGI:95655]
ENSMUSG00000026228	47.3701	0.160313	0.093447	1.71555	0.0862444	0.840577	Htr2b	5-hydroxytryptamine (serotonin) receptor 2B [Source:MGI Symbol;Acc:MGI:109323]
ENSMUSG00000049323	2011.67	-0.145198	0.0846903	-1.71446	0.0864449	0.842012	Smcr8	Smith-Magenis syndrome chromosome region, candidate 8 homolog (human) [Source:MGI Symbol;Acc:MGI:2444720]
ENSMUSG00000030213	2719.44	0.139157	0.0812069	1.71361	0.086601	0.843013	Atf7ip	activating transcription factor 7 interacting protein [Source:MGI Symbol;Acc:MGI:1858965]
ENSMUSG00000023484	114.98	0.0899682	0.0525166	1.71314	0.086687	0.84333	Prph	peripherin [Source:MGI Symbol;Acc:MGI:97774]
ENSMUSG00000026672	455.353	-0.194329	0.113487	-1.71234	0.0868346	0.843596	Optn	optineurin [Source:MGI Symbol;Acc:MGI:1918898]
ENSMUSG00000031097	16.1125	-0.115202	0.0672862	-1.71212	0.0868745	0.843596	Tnni2	troponin I, skeletal, fast 2 [Source:MGI Symbol;Acc:MGI:105070]
ENSMUSG00000090272	71.3985	-0.185177	0.108122	-1.71268	0.0867723	0.843596	Mndal	myeloid nuclear differentiation antigen like [Source:MGI Symbol;Acc:MGI:3780953]
ENSMUSG00000031381	429.307	-0.188413	0.11008	-1.7116	0.0869701	0.844005	Piga	phosphatidylinositol glycan anchor biosynthesis, class A [Source:MGI Symbol;Acc:MGI:99461]
ENSMUSG00000012350	2207.04	0.164834	0.096399	1.70991	0.0872825	0.846517	Ehf	ets homologous factor [Source:MGI Symbol;Acc:MGI:1270840]
ENSMUSG00000011658	460.229	0.185693	0.108643	1.70921	0.0874119	0.847252	Fuz	fuzzy planar cell polarity protein [Source:MGI Symbol;Acc:MGI:1917550]
ENSMUSG00000002633	331.255	0.194869	0.114103	1.70784	0.087666	0.848619	Shh	sonic hedgehog [Source:MGI Symbol;Acc:MGI:98297]
ENSMUSG00000011884	1253.32	-0.157558	0.0923907	-1.70535	0.0881293	0.848619	Gltp	glycolipid transfer protein [Source:MGI Symbol;Acc:MGI:1929253]
ENSMUSG00000014956	14083.6	0.119758	0.0701914	1.70616	0.0879789	0.848619	Ppp1cb	protein phosphatase 1, catalytic subunit, beta isoform [Source:MGI Symbol;Acc:MGI:104871]
ENSMUSG00000019132	8617.73	-0.119364	0.070035	-1.70434	0.0883173	0.848619	BC005537	cDNA sequence BC005537 [Source:MGI Symbol;Acc:MGI:2441726]
ENSMUSG00000020812	87.2394	-0.190949	0.112007	-1.7048	0.0882325	0.848619	1810032O08Rik	RIKEN cDNA 1810032O08 gene [Source:MGI Symbol;Acc:MGI:1913543]
ENSMUSG00000022523	267.797	-0.20017	0.117431	-1.70457	0.0882744	0.848619	Fgf12	fibroblast growth factor 12 [Source:MGI Symbol;Acc:MGI:109183]
ENSMUSG00000023191	3360.96	0.148107	0.0868465	1.70539	0.0881221	0.848619	P3h3	prolyl 3-hydroxylase 3 [Source:MGI Symbol;Acc:MGI:1315208]
ENSMUSG00000023945	16.7551	0.108122	0.063341	1.70698	0.0878252	0.848619	Slc5a7	solute carrier family 5 (choline transporter), member 7 [Source:MGI Symbol;Acc:MGI:1927126]
ENSMUSG00000025885	2976.22	-0.151106	0.0886824	-1.7039	0.0883989	0.848619	Myo5b	myosin VB [Source:MGI Symbol;Acc:MGI:106598]
ENSMUSG00000028080	2851.21	0.135093	0.0792843	1.70391	0.088398	0.848619	Lrba	LPS-responsive beige-like anchor [Source:MGI Symbol;Acc:MGI:1933162]
ENSMUSG00000029482	2432.7	-0.139706	0.0819573	-1.70461	0.0882664	0.848619	Aacs	acetoacetyl-CoA synthetase [Source:MGI Symbol;Acc:MGI:1926144]
ENSMUSG00000029819	161.974	-0.195928	0.114797	-1.70673	0.087872	0.848619	Npy	neuropeptide Y [Source:MGI Symbol;Acc:MGI:97374]
ENSMUSG00000037735	58.8616	0.177358	0.104092	1.70386	0.0884069	0.848619	2810032G03Rik	RIKEN cDNA 2810032G03 gene [Source:MGI Symbol;Acc:MGI:1919919]
ENSMUSG00000042724	651.321	-0.178705	0.104884	-1.70383	0.0884124	0.848619	Map3k9	mitogen-activated protein kinase kinase kinase 9 [Source:MGI Symbol;Acc:MGI:2449952]
ENSMUSG00000053801	1379.27	-0.16069	0.0940884	-1.70787	0.0876609	0.848619	Grwd1	glutamate-rich WD repeat containing 1 [Source:MGI Symbol;Acc:MGI:2141989]
ENSMUSG00000062070	753.099	-0.174862	0.10254	-1.70531	0.088137	0.848619	Pgk1	phosphoglycerate kinase 1 [Source:MGI Symbol;Acc:MGI:97555]
ENSMUSG00000002983	794.913	-0.172095	0.101045	-1.70316	0.088539	0.849263	Relb	avian reticuloendotheliosis viral (v-rel) oncogene related B [Source:MGI Symbol;Acc:MGI:103289]
ENSMUSG00000022272	7750.33	-0.121198	0.0711716	-1.7029	0.0885869	0.849263	Myo10	myosin X [Source:MGI Symbol;Acc:MGI:107716]
ENSMUSG00000015222	653.976	0.178174	0.104671	1.70223	0.0887116	0.849943	Map2	microtubule-associated protein 2 [Source:MGI Symbol;Acc:MGI:97175]
ENSMUSG00000031137	333.526	0.195523	0.114932	1.70121	0.0889042	0.851271	Fgf13	fibroblast growth factor 13 [Source:MGI Symbol;Acc:MGI:109178]
ENSMUSG00000041747	1521.31	-0.157277	0.092469	-1.70086	0.088969	0.851376	Utp15	UTP15 small subunit processome component [Source:MGI Symbol;Acc:MGI:2145443]
ENSMUSG00000025105	14.8193	0.0993052	0.0584297	1.69957	0.0892124	0.852799	Bnc1	basonuclin 1 [Source:MGI Symbol;Acc:MGI:1097164]
ENSMUSG00000029313	2042.21	-0.145864	0.0858398	-1.69926	0.089271	0.852799	Aff1	AF4/FMR2 family, member 1 [Source:MGI Symbol;Acc:MGI:1100819]
ENSMUSG00000050106	129.039	-0.198066	0.116583	-1.69892	0.0893337	0.852799	Tmc8	transmembrane channel-like gene family 8 [Source:MGI Symbol;Acc:MGI:2669037]
ENSMUSG00000072946	974.679	-0.161954	0.0953199	-1.69905	0.0893093	0.852799	Ptgr2	prostaglandin reductase 2 [Source:MGI Symbol;Acc:MGI:1916372]
ENSMUSG00000079641	1516.02	0.159907	0.0941583	1.69828	0.0894544	0.853436	Rpl39	ribosomal protein L39 [Source:MGI Symbol;Acc:MGI:1914498]
ENSMUSG00000025487	3683.27	0.132335	0.0779485	1.69772	0.0895603	0.853888	Psmd13	proteasome (prosome, macropain) 26S subunit, non-ATPase, 13 [Source:MGI Symbol;Acc:MGI:1345192]
ENSMUSG00000031250	78.4046	0.178273	0.105041	1.69717	0.0896639	0.853888	Tnmd	tenomodulin [Source:MGI Symbol;Acc:MGI:1929885]
ENSMUSG00000079157	591.675	0.182896	0.107749	1.69743	0.0896158	0.853888	Fam155a	family with sequence similarity 155, member A [Source:MGI Symbol;Acc:MGI:2142765]
ENSMUSG00000047712	967.176	0.161714	0.0953305	1.69635	0.0898192	0.854851	Ust	uronyl-2-sulfotransferase [Source:MGI Symbol;Acc:MGI:2442406]
ENSMUSG00000030513	815.887	-0.166894	0.0984153	-1.69582	0.0899205	0.854905	Pcsk6	proprotein convertase subtilisin/kexin type 6 [Source:MGI Symbol;Acc:MGI:102897]
ENSMUSG00000096727	71.1378	-0.168574	0.0994096	-1.69575	0.089933	0.854905	Psmb9	proteasome (prosome, macropain) subunit, beta type 9 (large multifunctional peptidase 2) [Source:MGI Symbol;Acc:MGI:1346526]
ENSMUSG00000022323	1334.68	-0.167094	0.0986203	-1.69432	0.0902046	0.855427	Rida	reactive intermediate imine deaminase A homolog [Source:MGI Symbol;Acc:MGI:1095401]
ENSMUSG00000024330	349.61	-0.192595	0.113649	-1.69465	0.0901418	0.855427	Col11a2	collagen, type XI, alpha 2 [Source:MGI Symbol;Acc:MGI:88447]
ENSMUSG00000036054	634.949	-0.175511	0.103571	-1.69459	0.0901535	0.855427	Sugp2	SURP and G patch domain containing 2 [Source:MGI Symbol;Acc:MGI:2678085]
ENSMUSG00000049421	4197.56	0.131073	0.0773241	1.69511	0.090054	0.855427	Zfp260	zinc finger protein 260 [Source:MGI Symbol;Acc:MGI:1347071]
ENSMUSG00000021273	1543.11	-0.158031	0.0933184	-1.69346	0.0903685	0.856467	Fdft1	farnesyl diphosphate farnesyl transferase 1 [Source:MGI Symbol;Acc:MGI:102706]
ENSMUSG00000026667	4401.59	-0.135546	0.0800631	-1.69299	0.0904567	0.85679	Uhmk1	U2AF homology motif (UHM) kinase 1 [Source:MGI Symbol;Acc:MGI:1341908]
ENSMUSG00000005718	944.178	-0.165727	0.0979974	-1.69113	0.0908112	0.857704	Tfap4	transcription factor AP4 [Source:MGI Symbol;Acc:MGI:103239]
ENSMUSG00000022665	9550.11	0.118396	0.0700245	1.69078	0.090879	0.857704	Ccdc80	coiled-coil domain containing 80 [Source:MGI Symbol;Acc:MGI:1915146]
ENSMUSG00000027938	60.7898	0.165943	0.0980747	1.69201	0.0906445	0.857704	Creb3l4	cAMP responsive element binding protein 3-like 4 [Source:MGI Symbol;Acc:MGI:1916603]
ENSMUSG00000034285	1767.33	0.143992	0.085141	1.69122	0.0907956	0.857704	Nipsnap1	nipsnap homolog 1 (C. elegans) [Source:MGI Symbol;Acc:MGI:1278344]
ENSMUSG00000037235	8013.48	0.125334	0.0741248	1.69085	0.0908654	0.857704	Mxd4	Max dimerization protein 4 [Source:MGI Symbol;Acc:MGI:104991]
ENSMUSG00000078580	408.254	0.186955	0.110502	1.69187	0.0906707	0.857704	E430018J23Rik	RIKEN cDNA E430018J23 gene [Source:MGI Symbol;Acc:MGI:2141981]
ENSMUSG00000019054	3449.75	0.136797	0.0809318	1.69028	0.0909752	0.857973	Fis1	fission, mitochondrial 1 [Source:MGI Symbol;Acc:MGI:1913687]
ENSMUSG00000027829	1449.1	-0.148734	0.088005	-1.69006	0.0910161	0.857973	Ccnl1	cyclin L1 [Source:MGI Symbol;Acc:MGI:1922664]
ENSMUSG00000022636	8301.28	0.125682	0.0743944	1.68941	0.0911415	0.858131	Alcam	activated leukocyte cell adhesion molecule [Source:MGI Symbol;Acc:MGI:1313266]
ENSMUSG00000026070	42.041	0.16091	0.0952349	1.68961	0.0911016	0.858131	Il18r1	interleukin 18 receptor 1 [Source:MGI Symbol;Acc:MGI:105383]
ENSMUSG00000064090	204.314	-0.199391	0.118048	-1.68906	0.0912071	0.858237	Vrk2	vaccinia related kinase 2 [Source:MGI Symbol;Acc:MGI:1917172]
ENSMUSG00000017176	1696.22	0.150513	0.0891993	1.68738	0.09153	0.859229	Nt5c3b	5'-nucleotidase, cytosolic IIIB [Source:MGI Symbol;Acc:MGI:1915356]
ENSMUSG00000028378	1321.18	0.155507	0.0921366	1.68779	0.0914525	0.859229	Ptgr1	prostaglandin reductase 1 [Source:MGI Symbol;Acc:MGI:1914353]
ENSMUSG00000028843	1787.1	-0.153355	0.0908746	-1.68755	0.0914984	0.859229	Sh3bgrl3	SH3 domain binding glutamic acid-rich protein-like 3 [Source:MGI Symbol;Acc:MGI:1920973]
ENSMUSG00000037434	1025.22	-0.158521	0.0939267	-1.68771	0.0914676	0.859229	Slc30a1	solute carrier family 30 (zinc transporter), member 1 [Source:MGI Symbol;Acc:MGI:1345281]
ENSMUSG00000002031	2033.96	0.141349	0.0838306	1.68613	0.0917714	0.859452	Ift46	intraflagellar transport 46 [Source:MGI Symbol;Acc:MGI:1923818]
ENSMUSG00000020592	3274.73	0.139391	0.0826663	1.68619	0.0917592	0.859452	Sdc1	syndecan 1 [Source:MGI Symbol;Acc:MGI:1349162]
ENSMUSG00000021611	240.609	0.197809	0.117294	1.68643	0.0917126	0.859452	Tert	telomerase reverse transcriptase [Source:MGI Symbol;Acc:MGI:1202709]
ENSMUSG00000068101	541.301	-0.181195	0.107424	-1.68673	0.0916554	0.859452	Cenpm	centromere protein M [Source:MGI Symbol;Acc:MGI:1913820]
ENSMUSG00000029005	134.769	-0.197225	0.117045	-1.68503	0.091982	0.86006	Draxin	dorsal inhibitory axon guidance protein [Source:MGI Symbol;Acc:MGI:1917683]
ENSMUSG00000030376	549.92	0.18032	0.106988	1.68542	0.0919075	0.86006	Slc8a2	solute carrier family 8 (sodium/calcium exchanger), member 2 [Source:MGI Symbol;Acc:MGI:107996]
ENSMUSG00000038866	1353.39	-0.152941	0.0907695	-1.68494	0.0919996	0.86006	Zcchc2	zinc finger, CCHC domain containing 2 [Source:MGI Symbol;Acc:MGI:2444114]
ENSMUSG00000012405	3547.71	0.129993	0.0771726	1.68445	0.0920957	0.860134	Rpl15	ribosomal protein L15 [Source:MGI Symbol;Acc:MGI:1913730]
ENSMUSG00000024501	5583.87	0.15124	0.089837	1.68349	0.0922797	0.860134	Dpysl3	dihydropyrimidinase-like 3 [Source:MGI Symbol;Acc:MGI:1349762]
ENSMUSG00000026965	5744.51	0.123497	0.0733501	1.68366	0.0922476	0.860134	Anapc2	anaphase promoting complex subunit 2 [Source:MGI Symbol;Acc:MGI:2139135]
ENSMUSG00000032826	591.968	-0.176541	0.104862	-1.68355	0.0922687	0.860134	Ank2	ankyrin 2, brain [Source:MGI Symbol;Acc:MGI:88025]
ENSMUSG00000045482	7787	0.149215	0.0886117	1.68392	0.0921978	0.860134	Trrap	transformation/transcription domain-associated protein [Source:MGI Symbol;Acc:MGI:2153272]
ENSMUSG00000028487	447.443	0.188397	0.112039	1.68153	0.0926602	0.861182	Bnc2	basonuclin 2 [Source:MGI Symbol;Acc:MGI:2443805]
ENSMUSG00000028698	3061.13	0.13957	0.0830021	1.68152	0.0926614	0.861182	Pik3r3	phosphatidylinositol 3 kinase, regulatory subunit, polypeptide 3 (p55) [Source:MGI Symbol;Acc:MGI:109277]
ENSMUSG00000029657	4695.69	0.131913	0.0784494	1.68151	0.0926647	0.861182	Hsph1	heat shock 105kDa/110kDa protein 1 [Source:MGI Symbol;Acc:MGI:105053]
ENSMUSG00000034390	4435.34	-0.125486	0.0746221	-1.68161	0.0926438	0.861182	Cmip	c-Maf inducing protein [Source:MGI Symbol;Acc:MGI:1921690]
ENSMUSG00000063275	353.801	0.190604	0.11332	1.682	0.0925687	0.861182	Hacd1	3-hydroxyacyl-CoA dehydratase 1 [Source:MGI Symbol;Acc:MGI:1353592]
ENSMUSG00000034330	424.236	-0.190916	0.113588	-1.68078	0.0928056	0.861984	Plcg2	phospholipase C, gamma 2 [Source:MGI Symbol;Acc:MGI:97616]
ENSMUSG00000039462	31.6441	0.140144	0.0834342	1.6797	0.0930164	0.863434	Col10a1	collagen, type X, alpha 1 [Source:MGI Symbol;Acc:MGI:88445]
ENSMUSG00000003545	76.7685	-0.169642	0.101106	-1.67787	0.0933734	0.864717	Fosb	FBJ osteosarcoma oncogene B [Source:MGI Symbol;Acc:MGI:95575]
ENSMUSG00000026576	5657.92	0.138458	0.082514	1.67799	0.0933485	0.864717	Atp1b1	ATPase, Na+/K+ transporting, beta 1 polypeptide [Source:MGI Symbol;Acc:MGI:88108]
ENSMUSG00000033961	384.886	-0.189471	0.112894	-1.67831	0.0932857	0.864717	Zfp446	zinc finger protein 446 [Source:MGI Symbol;Acc:MGI:2442185]
ENSMUSG00000083563	80.0718	0.185359	0.110421	1.67865	0.0932198	0.864717	Gm13340	predicted gene 13340 [Source:MGI Symbol;Acc:MGI:3650227]
ENSMUSG00000015468	3579.57	-0.151943	0.0905761	-1.67752	0.0934406	0.864832	Notch4	notch 4 [Source:MGI Symbol;Acc:MGI:107471]
ENSMUSG00000009350	24.7688	-0.129194	0.077033	-1.67712	0.0935191	0.865051	Mpo	myeloperoxidase [Source:MGI Symbol;Acc:MGI:97137]
ENSMUSG00000043430	67.4375	0.177634	0.105964	1.67636	0.0936686	0.865888	Psapl1	prosaposin-like 1 [Source:MGI Symbol;Acc:MGI:1924193]
ENSMUSG00000079057	294.956	-0.197629	0.11791	-1.6761	0.0937191	0.865888	Cyp4v3	cytochrome P450, family 4, subfamily v, polypeptide 3 [Source:MGI Symbol;Acc:MGI:2142763]
ENSMUSG00000045594	1885.13	-0.147829	0.0882656	-1.67482	0.0939688	0.867687	Glb1	galactosidase, beta 1 [Source:MGI Symbol;Acc:MGI:88151]
ENSMUSG00000011257	1516.59	-0.150132	0.0896858	-1.67397	0.0941358	0.867932	Pabpc4	poly(A) binding protein, cytoplasmic 4 [Source:MGI Symbol;Acc:MGI:2385206]
ENSMUSG00000020368	23762.3	-0.117421	0.0701617	-1.67357	0.0942151	0.867932	Canx	calnexin [Source:MGI Symbol;Acc:MGI:88261]
ENSMUSG00000043003	585.506	-0.190861	0.114007	-1.67412	0.0941079	0.867932	Rasef	RAS and EF hand domain containing [Source:MGI Symbol;Acc:MGI:2448565]
ENSMUSG00000061718	143.377	0.195424	0.116762	1.67371	0.0941884	0.867932	Ppp1r1b	protein phosphatase 1, regulatory (inhibitor) subunit 1B [Source:MGI Symbol;Acc:MGI:94860]
ENSMUSG00000023272	1500.26	-0.148044	0.0885104	-1.67262	0.0944031	0.868546	Creld2	cysteine-rich with EGF-like domains 2 [Source:MGI Symbol;Acc:MGI:1923987]
ENSMUSG00000025978	1298.75	0.150376	0.0899168	1.67239	0.0944466	0.868546	Rftn2	raftlin family member 2 [Source:MGI Symbol;Acc:MGI:1921263]
ENSMUSG00000034430	1193.35	-0.153424	0.0917318	-1.67252	0.0944211	0.868546	Zxdc	ZXD family zinc finger C [Source:MGI Symbol;Acc:MGI:1933108]
ENSMUSG00000021371	995.474	-0.159615	0.0954902	-1.67153	0.0946167	0.869099	Mcur1	mitochondrial calcium uniporter regulator 1 [Source:MGI Symbol;Acc:MGI:1923387]
ENSMUSG00000029291	390.358	-0.187512	0.112166	-1.67174	0.0945757	0.869099	Rufy3	RUN and FYVE domain containing 3 [Source:MGI Symbol;Acc:MGI:106484]
ENSMUSG00000030170	798.98	0.182617	0.109329	1.67035	0.0948507	0.869241	Wnt5b	wingless-type MMTV integration site family, member 5B [Source:MGI Symbol;Acc:MGI:98959]
ENSMUSG00000039357	2124.33	0.137985	0.0825977	1.67057	0.0948062	0.869241	Fut11	fucosyltransferase 11 [Source:MGI Symbol;Acc:MGI:1920318]
ENSMUSG00000040147	44.4318	0.161006	0.0963689	1.67072	0.0947767	0.869241	Maob	monoamine oxidase B [Source:MGI Symbol;Acc:MGI:96916]
ENSMUSG00000082121	379.819	0.191137	0.11443	1.67034	0.0948523	0.869241	Gm8199	predicted gene 8199 [Source:MGI Symbol;Acc:MGI:3643345]
ENSMUSG00000043008	215.987	-0.197088	0.118026	-1.66987	0.0949453	0.869589	Klhl6	kelch-like 6 [Source:MGI Symbol;Acc:MGI:2686922]
ENSMUSG00000038677	6161.69	-0.124636	0.0746686	-1.6692	0.0950786	0.870305	Scube3	signal peptide, CUB domain, EGF-like 3 [Source:MGI Symbol;Acc:MGI:3045253]
ENSMUSG00000028737	1164.23	-0.15405	0.0923193	-1.66867	0.0951835	0.870761	Aldh4a1	aldehyde dehydrogenase 4 family, member A1 [Source:MGI Symbol;Acc:MGI:2443883]
ENSMUSG00000029570	953.027	0.164949	0.0988685	1.66837	0.0952426	0.870797	Lfng	LFNG O-fucosylpeptide 3-beta-N-acetylglucosaminyltransferase [Source:MGI Symbol;Acc:MGI:1095413]
ENSMUSG00000085175	22.3327	-0.128506	0.077063	-1.66754	0.0954067	0.871793	Gm11423	predicted gene 11423 [Source:MGI Symbol;Acc:MGI:3651335]
ENSMUSG00000032598	417.924	-0.18875	0.113273	-1.66632	0.0956487	0.8735	Nckipsd	NCK interacting protein with SH3 domain [Source:MGI Symbol;Acc:MGI:1931834]
ENSMUSG00000023328	100.351	0.182041	0.109309	1.66538	0.0958365	0.874709	Ache	acetylcholinesterase [Source:MGI Symbol;Acc:MGI:87876]
ENSMUSG00000005514	4476.95	-0.130674	0.0785349	-1.66389	0.096134	0.876412	Por	P450 (cytochrome) oxidoreductase [Source:MGI Symbol;Acc:MGI:97744]
ENSMUSG00000049288	3924.15	0.133413	0.0801756	1.66401	0.096111	0.876412	Lix1l	Lix1-like [Source:MGI Symbol;Acc:MGI:3036267]
ENSMUSG00000036109	314.756	-0.194827	0.117206	-1.66226	0.0964605	0.878881	Mbnl3	muscleblind-like 3 (Drosophila) [Source:MGI Symbol;Acc:MGI:2444912]
ENSMUSG00000062309	59.4093	-0.172572	0.103877	-1.66131	0.0966518	0.880116	Rpp25	ribonuclease P/MRP 25 subunit [Source:MGI Symbol;Acc:MGI:2143151]
ENSMUSG00000004044	13723.8	0.138978	0.0837386	1.65966	0.0969826	0.880591	Ptrf	polymerase I and transcript release factor [Source:MGI Symbol;Acc:MGI:1277968]
ENSMUSG00000042506	7703.52	-0.12933	0.0779224	-1.65973	0.0969683	0.880591	Usp22	ubiquitin specific peptidase 22 [Source:MGI Symbol;Acc:MGI:2144157]
ENSMUSG00000057236	11566.2	0.119779	0.0721321	1.66055	0.0968031	0.880591	Rbbp4	retinoblastoma binding protein 4 [Source:MGI Symbol;Acc:MGI:1194912]
ENSMUSG00000059070	2733.07	0.147056	0.0885806	1.66014	0.0968869	0.880591	Rpl18	ribosomal protein L18 [Source:MGI Symbol;Acc:MGI:98003]
ENSMUSG00000059327	380.166	0.185532	0.111764	1.66003	0.0969089	0.880591	Eda	ectodysplasin-A [Source:MGI Symbol;Acc:MGI:1195272]
ENSMUSG00000024479	5067.13	0.139816	0.084323	1.6581	0.0972982	0.882442	Mal2	mal, T cell differentiation protein 2 [Source:MGI Symbol;Acc:MGI:2146021]
ENSMUSG00000055817	1432.28	0.146028	0.0880561	1.65835	0.0972467	0.882442	Mta3	metastasis associated 3 [Source:MGI Symbol;Acc:MGI:2151172]
ENSMUSG00000027346	696.421	-0.168354	0.1016	-1.65703	0.0975133	0.882873	Gpcpd1	glycerophosphocholine phosphodiesterase 1 [Source:MGI Symbol;Acc:MGI:104898]
ENSMUSG00000035472	36.2805	-0.151155	0.0912194	-1.65705	0.0975095	0.882873	Slc25a21	solute carrier family 25 (mitochondrial oxodicarboxylate carrier), member 21 [Source:MGI Symbol;Acc:MGI:2445059]
ENSMUSG00000036503	2149.11	-0.136259	0.082206	-1.65753	0.0974115	0.882873	Rnf13	ring finger protein 13 [Source:MGI Symbol;Acc:MGI:1346341]
ENSMUSG00000055200	540.126	0.179419	0.108308	1.65655	0.09761	0.883242	Sertad3	SERTA domain containing 3 [Source:MGI Symbol;Acc:MGI:2180697]
ENSMUSG00000015947	421.099	-0.141033	0.0852777	-1.65381	0.0981655	0.886525	Fcgr1	Fc receptor, IgG, high affinity I [Source:MGI Symbol;Acc:MGI:95498]
ENSMUSG00000030017	26.9929	-0.124428	0.0752522	-1.65347	0.0982347	0.886525	Reg3g	regenerating islet-derived 3 gamma [Source:MGI Symbol;Acc:MGI:109406]
ENSMUSG00000037958	1322.6	-0.152147	0.0920217	-1.65338	0.0982534	0.886525	Nsrp1	nuclear speckle regulatory protein 1 [Source:MGI Symbol;Acc:MGI:2144305]
ENSMUSG00000040852	1996.08	0.145814	0.0881475	1.6542	0.0980869	0.886525	Plekhh2	pleckstrin homology domain containing, family H (with MyTH4 domain) member 2 [Source:MGI Symbol;Acc:MGI:2146813]
ENSMUSG00000060275	113.939	0.19077	0.115313	1.65436	0.0980542	0.886525	Nrg2	neuregulin 2 [Source:MGI Symbol;Acc:MGI:1098246]
ENSMUSG00000043671	1267.9	-0.151664	0.0918036	-1.65205	0.098524	0.888459	Dpy19l3	dpy-19-like 3 (C. elegans) [Source:MGI Symbol;Acc:MGI:2443952]
ENSMUSG00000034730	142.039	0.194187	0.117568	1.6517	0.0985956	0.888598	Adgrb1	adhesion G protein-coupled receptor B1 [Source:MGI Symbol;Acc:MGI:1933736]
ENSMUSG00000028467	967.444	-0.157226	0.0952401	-1.65083	0.0987724	0.889684	Gba2	glucosidase beta 2 [Source:MGI Symbol;Acc:MGI:2654325]
ENSMUSG00000018548	2521.69	-0.144523	0.0876006	-1.6498	0.0989842	0.890251	Trim37	tripartite motif-containing 37 [Source:MGI Symbol;Acc:MGI:2153072]
ENSMUSG00000027778	1776.67	0.14364	0.0870654	1.64979	0.0989859	0.890251	Ift80	intraflagellar transport 80 [Source:MGI Symbol;Acc:MGI:1915509]
ENSMUSG00000031028	84.3459	0.179354	0.108738	1.64942	0.0990607	0.890251	Tub	tubby candidate gene [Source:MGI Symbol;Acc:MGI:2651573]
ENSMUSG00000067194	4939.25	0.121397	0.0735902	1.64963	0.0990178	0.890251	Eif1ax	eukaryotic translation initiation factor 1A, X-linked [Source:MGI Symbol;Acc:MGI:1913485]
ENSMUSG00000027221	1564.88	-0.147125	0.0893059	-1.64742	0.0994713	0.893247	Chst1	carbohydrate (keratan sulfate Gal-6) sulfotransferase 1 [Source:MGI Symbol;Acc:MGI:1924219]
ENSMUSG00000041506	1010.4	-0.159887	0.0970631	-1.64725	0.0995072	0.893247	Rrp9	RRP9, small subunit (SSU) processome component, homolog (yeast) [Source:MGI Symbol;Acc:MGI:2384313]
ENSMUSG00000033855	1629.97	0.164643	0.100058	1.64547	0.0998732	0.896023	Ston1	stonin 1 [Source:MGI Symbol;Acc:MGI:1924307]
ENSMUSG00000067870	1446.79	0.151818	0.0922907	1.64499	0.0999712	0.896393	Rpl31-ps8	ribosomal protein L31, pseudogene 8 [Source:MGI Symbol;Acc:MGI:3647726]
ENSMUSG00000032528	64.9454	0.174305	0.105997	1.64442	0.100089	0.896937	Vipr1	vasoactive intestinal peptide receptor 1 [Source:MGI Symbol;Acc:MGI:109272]
ENSMUSG00000031906	35.817	0.130877	0.0796174	1.64383	0.100212	0.897406	Smpd3	sphingomyelin phosphodiesterase 3, neutral [Source:MGI Symbol;Acc:MGI:1927578]
ENSMUSG00000051041	1544.78	0.152141	0.0925646	1.64362	0.100255	0.897406	Olfml1	olfactomedin-like 1 [Source:MGI Symbol;Acc:MGI:2679264]
ENSMUSG00000053613	79.1803	0.18161	0.110514	1.64332	0.100317	0.89746	Notumos	notum pectinacetylesterase homolog (Drosophila), opposite strand [Source:MGI Symbol;Acc:MGI:3698431]
ENSMUSG00000017754	1666.62	-0.173955	0.105888	-1.64281	0.100423	0.897714	Pltp	phospholipid transfer protein [Source:MGI Symbol;Acc:MGI:103151]
ENSMUSG00000025204	2227.89	0.1417	0.0862638	1.64263	0.100459	0.897714	Ndufb8	NADH dehydrogenase (ubiquinone) 1 beta subcomplex 8 [Source:MGI Symbol;Acc:MGI:1914514]
ENSMUSG00000000753	4700.4	0.148902	0.0906844	1.64198	0.100593	0.898401	Serpinf1	serine (or cysteine) peptidase inhibitor, clade F, member 1 [Source:MGI Symbol;Acc:MGI:108080]
ENSMUSG00000034911	352.029	-0.186584	0.11373	-1.6406	0.100881	0.900462	Ushbp1	Usher syndrome 1C binding protein 1 [Source:MGI Symbol;Acc:MGI:1922920]
ENSMUSG00000039481	455.422	0.185274	0.112975	1.63996	0.101014	0.901138	Nrtn	neurturin [Source:MGI Symbol;Acc:MGI:108417]
ENSMUSG00000031170	120.642	0.184612	0.112607	1.63944	0.101121	0.901587	Slc38a5	solute carrier family 38, member 5 [Source:MGI Symbol;Acc:MGI:2148066]
ENSMUSG00000029014	1393.68	-0.152617	0.0931689	-1.63807	0.101407	0.903624	Dnajc2	DnaJ heat shock protein family (Hsp40) member C2 [Source:MGI Symbol;Acc:MGI:99470]
ENSMUSG00000024109	334.032	0.186814	0.114133	1.63681	0.10167	0.905311	Nrxn1	neurexin I [Source:MGI Symbol;Acc:MGI:1096391]
ENSMUSG00000031872	588.885	-0.170886	0.104414	-1.63662	0.101711	0.905311	Bean1	brain expressed, associated with Nedd4, 1 [Source:MGI Symbol;Acc:MGI:1929597]
ENSMUSG00000056553	16.2983	0.109519	0.0669467	1.63591	0.101858	0.90611	Ptprn2	protein tyrosine phosphatase, receptor type, N polypeptide 2 [Source:MGI Symbol;Acc:MGI:107418]
ENSMUSG00000036466	214.426	-0.193346	0.118235	-1.63527	0.101993	0.906803	Megf11	multiple EGF-like-domains 11 [Source:MGI Symbol;Acc:MGI:1920951]
ENSMUSG00000032340	9501.99	0.116182	0.0710864	1.63438	0.102178	0.90794	Neo1	neogenin [Source:MGI Symbol;Acc:MGI:1097159]
ENSMUSG00000029455	5712.89	-0.12974	0.0794243	-1.6335	0.102363	0.908047	Aldh2	aldehyde dehydrogenase 2, mitochondrial [Source:MGI Symbol;Acc:MGI:99600]
ENSMUSG00000029822	1185.51	0.149433	0.0914594	1.63387	0.102287	0.908047	Osbpl3	oxysterol binding protein-like 3 [Source:MGI Symbol;Acc:MGI:1918970]
ENSMUSG00000042333	47.184	-0.161148	0.0986416	-1.63367	0.102327	0.908047	Tnfrsf14	tumor necrosis factor receptor superfamily, member 14 (herpesvirus entry mediator) [Source:MGI Symbol;Acc:MGI:2675303]
ENSMUSG00000001445	1556.29	0.146391	0.0896513	1.63289	0.102492	0.908169	Mrpl10	mitochondrial ribosomal protein L10 [Source:MGI Symbol;Acc:MGI:1333801]
ENSMUSG00000075284	1636.71	-0.148516	0.0909471	-1.63299	0.10247	0.908169	Wipf1	WAS/WASL interacting protein family, member 1 [Source:MGI Symbol;Acc:MGI:2178801]
ENSMUSG00000052353	356.342	-0.184222	0.112844	-1.63254	0.102567	0.908324	Cemip	cell migration inducing protein, hyaluronan binding [Source:MGI Symbol;Acc:MGI:2443629]
ENSMUSG00000064023	215.455	0.192485	0.117985	1.63143	0.102799	0.90987	Klk8	kallikrein related-peptidase 8 [Source:MGI Symbol;Acc:MGI:1343327]
ENSMUSG00000001036	2170.29	0.13427	0.0823648	1.63019	0.103062	0.911431	Epn2	epsin 2 [Source:MGI Symbol;Acc:MGI:1333766]
ENSMUSG00000025492	4765.76	0.136322	0.083645	1.62977	0.103149	0.911431	Ifitm3	interferon induced transmembrane protein 3 [Source:MGI Symbol;Acc:MGI:1913391]
ENSMUSG00000034825	55.2416	0.16595	0.101813	1.62996	0.103111	0.911431	Nrip3	nuclear receptor interacting protein 3 [Source:MGI Symbol;Acc:MGI:1925843]
ENSMUSG00000043415	530.533	-0.175991	0.108003	-1.62951	0.103206	0.911431	Otud1	OTU domain containing 1 [Source:MGI Symbol;Acc:MGI:1918448]
ENSMUSG00000031983	6676.54	0.130009	0.0798439	1.62829	0.103463	0.913188	2310022B05Rik	RIKEN cDNA 2310022B05 gene [Source:MGI Symbol;Acc:MGI:1916801]
ENSMUSG00000045281	21.953	0.123756	0.076098	1.62627	0.103893	0.916475	Gpr20	G protein-coupled receptor 20 [Source:MGI Symbol;Acc:MGI:2441803]
ENSMUSG00000001750	1138.12	-0.179457	0.110447	-1.62483	0.104199	0.917128	Tcirg1	T cell, immune regulator 1, ATPase, H+ transporting, lysosomal V0 protein A3 [Source:MGI Symbol;Acc:MGI:1350931]
ENSMUSG00000005397	22761.8	0.12725	0.0783078	1.625	0.104163	0.917128	Nid1	nidogen 1 [Source:MGI Symbol;Acc:MGI:97342]
ENSMUSG00000021097	1658.66	0.140829	0.0866528	1.62522	0.104117	0.917128	Clmn	calmin [Source:MGI Symbol;Acc:MGI:2136957]
ENSMUSG00000024989	567.399	-0.173106	0.106529	-1.62497	0.10417	0.917128	Cep55	centrosomal protein 55 [Source:MGI Symbol;Acc:MGI:1921357]
ENSMUSG00000020260	4368.58	0.128951	0.0793869	1.62433	0.104305	0.917484	Pofut2	protein O-fucosyltransferase 2 [Source:MGI Symbol;Acc:MGI:1916863]
ENSMUSG00000036853	225.487	-0.19175	0.118066	-1.62409	0.104356	0.917484	Mcoln3	mucolipin 3 [Source:MGI Symbol;Acc:MGI:1890500]
ENSMUSG00000043336	1711.53	0.147394	0.0908168	1.62298	0.104594	0.919067	Filip1l	filamin A interacting protein 1-like [Source:MGI Symbol;Acc:MGI:1925999]
ENSMUSG00000032184	729.568	0.164722	0.101569	1.62178	0.104851	0.920811	Lysmd2	LysM, putative peptidoglycan-binding, domain containing 2 [Source:MGI Symbol;Acc:MGI:1917332]
ENSMUSG00000025189	63.753	0.169329	0.10447	1.62083	0.105054	0.921416	Cnnm1	cyclin M1 [Source:MGI Symbol;Acc:MGI:1891366]
ENSMUSG00000030058	8486.55	0.113577	0.0700818	1.62064	0.105095	0.921416	Copg1	coatomer protein complex, subunit gamma 1 [Source:MGI Symbol;Acc:MGI:1858696]
ENSMUSG00000058396	203.266	-0.191578	0.118182	-1.62104	0.105009	0.921416	Gpr182	G protein-coupled receptor 182 [Source:MGI Symbol;Acc:MGI:109545]
ENSMUSG00000036185	33.8222	0.143914	0.0888173	1.62034	0.10516	0.921478	Sapcd1	suppressor APC domain containing 1 [Source:MGI Symbol;Acc:MGI:2388100]
ENSMUSG00000040177	431.601	-0.180111	0.111198	-1.61973	0.10529	0.922106	2310057M21Rik	RIKEN cDNA 2310057M21 gene [Source:MGI Symbol;Acc:MGI:1915527]
ENSMUSG00000082740	47.7411	0.159761	0.098657	1.61935	0.105371	0.922305	Gm14127	predicted gene 14127 [Source:MGI Symbol;Acc:MGI:3652004]
ENSMUSG00000002844	3729.62	0.127731	0.0789338	1.61821	0.105618	0.923442	Adprh	ADP-ribosylarginine hydrolase [Source:MGI Symbol;Acc:MGI:1098234]
ENSMUSG00000032744	4964.65	-0.128441	0.0793688	-1.61828	0.105602	0.923442	Heyl	hairy/enhancer-of-split related with YRPW motif-like [Source:MGI Symbol;Acc:MGI:1860511]
ENSMUSG00000006599	1959.9	-0.136833	0.0845864	-1.61767	0.105733	0.923936	Gtf2h1	general transcription factor II H, polypeptide 1 [Source:MGI Symbol;Acc:MGI:1277216]
ENSMUSG00000019996	1145.78	-0.163932	0.101408	-1.61656	0.105974	0.925533	Map7	microtubule-associated protein 7 [Source:MGI Symbol;Acc:MGI:1328328]
ENSMUSG00000034203	711.197	-0.175919	0.108852	-1.61613	0.106066	0.925542	Chchd4	coiled-coil-helix-coiled-coil-helix domain containing 4 [Source:MGI Symbol;Acc:MGI:1919420]
ENSMUSG00000074802	1050.8	-0.154049	0.0953427	-1.61574	0.106151	0.925542	Gas2l3	growth arrest-specific 2 like 3 [Source:MGI Symbol;Acc:MGI:1918780]
ENSMUSG00000024339	309.444	-0.189574	0.117363	-1.61528	0.106251	0.9259	Tap2	transporter 2, ATP-binding cassette, sub-family B (MDR/TAP) [Source:MGI Symbol;Acc:MGI:98484]
ENSMUSG00000018474	16098.5	0.113356	0.0703103	1.61223	0.106912	0.928428	Chd3	chromodomain helicase DNA binding protein 3 [Source:MGI Symbol;Acc:MGI:1344395]
ENSMUSG00000028059	4479.6	-0.124727	0.0773176	-1.61318	0.106706	0.928428	Arhgef2	rho/rac guanine nucleotide exchange factor (GEF) 2 [Source:MGI Symbol;Acc:MGI:103264]
ENSMUSG00000030630	154.519	-0.189949	0.117852	-1.61176	0.107014	0.928428	Fah	fumarylacetoacetate hydrolase [Source:MGI Symbol;Acc:MGI:95482]
ENSMUSG00000035164	704.183	-0.173262	0.10739	-1.6134	0.106658	0.928428	Zc3h12c	zinc finger CCCH type containing 12C [Source:MGI Symbol;Acc:MGI:3026959]
ENSMUSG00000037685	1287.97	-0.149204	0.0925866	-1.6115	0.10707	0.928428	Atp8a1	ATPase, aminophospholipid transporter (APLT), class I, type 8A, member 1 [Source:MGI Symbol;Acc:MGI:1330848]
ENSMUSG00000039137	521.345	-0.175259	0.108668	-1.6128	0.106787	0.928428	Whrn	whirlin [Source:MGI Symbol;Acc:MGI:2682003]
ENSMUSG00000050640	705.124	-0.162627	0.100913	-1.61155	0.107059	0.928428	Tmem150c	transmembrane protein 150C [Source:MGI Symbol;Acc:MGI:3041258]
ENSMUSG00000061393	403.991	-0.179385	0.11126	-1.6123	0.106897	0.928428	Acvr2b	activin receptor IIB [Source:MGI Symbol;Acc:MGI:87912]
ENSMUSG00000073409	141.351	-0.187673	0.116458	-1.61151	0.107069	0.928428	H2-Q6	histocompatibility 2, Q region locus 6 [Source:MGI Symbol;Acc:MGI:95935]
ENSMUSG00000033530	1449.69	-0.146768	0.0911411	-1.61034	0.107323	0.930114	Ttc7b	tetratricopeptide repeat domain 7B [Source:MGI Symbol;Acc:MGI:2144724]
ENSMUSG00000021947	370.497	-0.185059	0.11495	-1.6099	0.107419	0.930432	Cryl1	crystallin, lambda 1 [Source:MGI Symbol;Acc:MGI:1915881]
ENSMUSG00000024235	93.8074	-0.17873	0.111046	-1.60952	0.107503	0.93065	Map3k8	mitogen-activated protein kinase kinase kinase 8 [Source:MGI Symbol;Acc:MGI:1346878]
ENSMUSG00000000031	106176	0.132816	0.0825537	1.60885	0.10765	0.930918	H19	H19, imprinted maternally expressed transcript [Source:MGI Symbol;Acc:MGI:95891]
ENSMUSG00000025203	58947.7	-0.120316	0.0748334	-1.60778	0.107883	0.930918	Scd2	stearoyl-Coenzyme A desaturase 2 [Source:MGI Symbol;Acc:MGI:98240]
ENSMUSG00000025903	2455.21	0.132753	0.0825335	1.60847	0.107732	0.930918	Lypla1	lysophospholipase 1 [Source:MGI Symbol;Acc:MGI:1344588]
ENSMUSG00000041881	1790.96	0.148591	0.0924213	1.60776	0.107887	0.930918	Ndufa7	NADH dehydrogenase (ubiquinone) 1 alpha subcomplex, 7 (B14.5a) [Source:MGI Symbol;Acc:MGI:1913666]
ENSMUSG00000061859	1997.95	-0.144269	0.0897025	-1.6083	0.10777	0.930918	Inadl	InaD-like (Drosophila) [Source:MGI Symbol;Acc:MGI:1277960]
ENSMUSG00000071528	430.533	0.182102	0.113223	1.60835	0.107759	0.930918	Usmg5	upregulated during skeletal muscle growth 5 [Source:MGI Symbol;Acc:MGI:1891435]
ENSMUSG00000025656	635.411	0.168474	0.10489	1.60621	0.108229	0.93175	Arhgef9	CDC42 guanine nucleotide exchange factor (GEF) 9 [Source:MGI Symbol;Acc:MGI:2442233]
ENSMUSG00000028517	5201.23	0.119971	0.0747027	1.60598	0.108279	0.93175	Plpp3	phospholipid phosphatase 3 [Source:MGI Symbol;Acc:MGI:1915166]
ENSMUSG00000033420	6589.41	0.120098	0.074777	1.60609	0.108255	0.93175	Antxr1	anthrax toxin receptor 1 [Source:MGI Symbol;Acc:MGI:1916788]
ENSMUSG00000039208	726.82	-0.168117	0.10467	-1.60616	0.108238	0.93175	Metrnl	meteorin, glial cell differentiation regulator-like [Source:MGI Symbol;Acc:MGI:2384806]
ENSMUSG00000047810	127.367	-0.18686	0.116291	-1.60684	0.10809	0.93175	Ccdc88b	coiled-coil domain containing 88B [Source:MGI Symbol;Acc:MGI:1925567]
ENSMUSG00000025507	299.326	-0.18803	0.117166	-1.60482	0.108534	0.933367	Pidd1	p53 induced death domain protein 1 [Source:MGI Symbol;Acc:MGI:1889507]
ENSMUSG00000033191	4450.42	-0.14847	0.0925708	-1.60386	0.108745	0.933367	Tie1	tyrosine kinase with immunoglobulin-like and EGF-like domains 1 [Source:MGI Symbol;Acc:MGI:99906]
ENSMUSG00000037370	1509.46	0.148121	0.092357	1.60378	0.108762	0.933367	Enpp1	ectonucleotide pyrophosphatase/phosphodiesterase 1 [Source:MGI Symbol;Acc:MGI:97370]
ENSMUSG00000066705	5575.1	0.121556	0.0757827	1.60401	0.108713	0.933367	Fxyd6	FXYD domain-containing ion transport regulator 6 [Source:MGI Symbol;Acc:MGI:1890226]
ENSMUSG00000063696	5602.63	0.123233	0.076857	1.60341	0.108845	0.933573	Gm8730	predicted pseudogene 8730 [Source:MGI Symbol;Acc:MGI:3644565]
ENSMUSG00000028542	933.865	0.156472	0.0976369	1.60259	0.109025	0.934463	Slc6a9	solute carrier family 6 (neurotransmitter transporter, glycine), member 9 [Source:MGI Symbol;Acc:MGI:95760]
ENSMUSG00000029999	834.74	-0.161808	0.100979	-1.6024	0.109067	0.934463	Tgfa	transforming growth factor alpha [Source:MGI Symbol;Acc:MGI:98724]
ENSMUSG00000073411	2756.65	-0.189217	0.118105	-1.60211	0.109132	0.934514	H2-D1	histocompatibility 2, D region locus 1 [Source:MGI Symbol;Acc:MGI:95896]
ENSMUSG00000019916	6729.57	-0.12047	0.0752183	-1.6016	0.109243	0.934559	P4ha1	procollagen-proline, 2-oxoglutarate 4-dioxygenase (proline 4-hydroxylase), alpha 1 polypeptide [Source:MGI Symbol;Acc:MGI:97463]
ENSMUSG00000052270	28.3244	0.11368	0.0709813	1.60155	0.109256	0.934559	Fpr2	formyl peptide receptor 2 [Source:MGI Symbol;Acc:MGI:1278319]
ENSMUSG00000004562	5202.53	0.118878	0.0742853	1.60029	0.109535	0.935418	Arhgef40	Rho guanine nucleotide exchange factor (GEF) 40 [Source:MGI Symbol;Acc:MGI:2685515]
ENSMUSG00000009772	190.074	-0.189083	0.118209	-1.59957	0.109694	0.935418	Nuak2	NUAK family, SNF1-like kinase, 2 [Source:MGI Symbol;Acc:MGI:1921387]
ENSMUSG00000019303	359.294	-0.182154	0.113877	-1.59956	0.109696	0.935418	Psmc3ip	proteasome (prosome, macropain) 26S subunit, ATPase 3, interacting protein [Source:MGI Symbol;Acc:MGI:1098610]
ENSMUSG00000028654	956.395	0.155305	0.0970549	1.60018	0.109559	0.935418	Mycl	v-myc avian myelocytomatosis viral oncogene lung carcinoma derived [Source:MGI Symbol;Acc:MGI:96799]
ENSMUSG00000029480	1243.8	-0.149439	0.0933879	-1.6002	0.109554	0.935418	Dhx37	DEAH (Asp-Glu-Ala-His) box polypeptide 37 [Source:MGI Symbol;Acc:MGI:3028576]
ENSMUSG00000054408	4057.28	-0.121579	0.0760112	-1.59949	0.109711	0.935418	Spcs3	signal peptidase complex subunit 3 homolog (S. cerevisiae) [Source:MGI Symbol;Acc:MGI:1923937]
ENSMUSG00000027298	1644.09	0.145008	0.0907218	1.59838	0.109959	0.937023	Tyro3	TYRO3 protein tyrosine kinase 3 [Source:MGI Symbol;Acc:MGI:104294]
ENSMUSG00000026426	2309.24	-0.133249	0.0833934	-1.59783	0.11008	0.937553	Arl8a	ADP-ribosylation factor-like 8A [Source:MGI Symbol;Acc:MGI:1915974]
ENSMUSG00000004996	649.902	0.164393	0.102996	1.59611	0.110463	0.93778	Mri1	methylthioribose-1-phosphate isomerase 1 [Source:MGI Symbol;Acc:MGI:1915123]
ENSMUSG00000026812	1726.97	-0.138308	0.0866512	-1.59615	0.110456	0.93778	Tsc1	tuberous sclerosis 1 [Source:MGI Symbol;Acc:MGI:1929183]
ENSMUSG00000032182	614.557	0.165173	0.103458	1.59653	0.11037	0.93778	Yipf2	Yip1 domain family, member 2 [Source:MGI Symbol;Acc:MGI:1922016]
ENSMUSG00000036599	1001.66	0.17067	0.106861	1.59712	0.110239	0.93778	Chst12	carbohydrate sulfotransferase 12 [Source:MGI Symbol;Acc:MGI:1929064]
ENSMUSG00000039997	144.95	-0.184797	0.115755	-1.59644	0.11039	0.93778	Ifi203	interferon activated gene 203 [Source:MGI Symbol;Acc:MGI:96428]
ENSMUSG00000040822	1356.76	0.142702	0.0893785	1.5966	0.110354	0.93778	1700123O20Rik	RIKEN cDNA 1700123O20 gene [Source:MGI Symbol;Acc:MGI:1920893]
ENSMUSG00000029675	30097.1	0.171557	0.107535	1.59535	0.110633	0.938719	Eln	elastin [Source:MGI Symbol;Acc:MGI:95317]
ENSMUSG00000003849	322.838	0.181756	0.114082	1.59321	0.111113	0.938758	Nqo1	NAD(P)H dehydrogenase, quinone 1 [Source:MGI Symbol;Acc:MGI:103187]
ENSMUSG00000020160	3808.28	0.122607	0.0769485	1.59337	0.111078	0.938758	Meis1	Meis homeobox 1 [Source:MGI Symbol;Acc:MGI:104717]
ENSMUSG00000020953	122.975	0.184376	0.115639	1.59442	0.110843	0.938758	Coch	cochlin [Source:MGI Symbol;Acc:MGI:1278313]
ENSMUSG00000021877	11032.2	0.115466	0.0724578	1.59356	0.111034	0.938758	Arf4	ADP-ribosylation factor 4 [Source:MGI Symbol;Acc:MGI:99433]
ENSMUSG00000049130	391.376	-0.18507	0.116134	-1.59359	0.111027	0.938758	C5ar1	complement component 5a receptor 1 [Source:MGI Symbol;Acc:MGI:88232]
ENSMUSG00000074415	411.326	0.18023	0.113021	1.59466	0.110788	0.938758	2610203C20Rik	RIKEN cDNA 2610203C20 gene [Source:MGI Symbol;Acc:MGI:1917705]
ENSMUSG00000084911	111.399	0.183155	0.11484	1.59487	0.110742	0.938758	Gm16185	predicted gene 16185 [Source:MGI Symbol;Acc:MGI:3802169]
ENSMUSG00000085156	129.877	-0.186629	0.117137	-1.59325	0.111103	0.938758	Snhg15	small nucleolar RNA host gene 15 [Source:MGI Symbol;Acc:MGI:3650059]
ENSMUSG00000027840	100.717	0.17954	0.112737	1.59256	0.11126	0.939493	Wnt2b	wingless-type MMTV integration site family, member 2B [Source:MGI Symbol;Acc:MGI:1261834]
ENSMUSG00000021670	4955.86	-0.128228	0.0805696	-1.59151	0.111494	0.940179	Hmgcr	3-hydroxy-3-methylglutaryl-Coenzyme A reductase [Source:MGI Symbol;Acc:MGI:96159]
ENSMUSG00000025151	24222	0.106191	0.0667327	1.59129	0.111545	0.940179	Maged1	melanoma antigen, family D, 1 [Source:MGI Symbol;Acc:MGI:1930187]
ENSMUSG00000034591	112.359	-0.182264	0.11451	-1.5917	0.111453	0.940179	Slc41a2	solute carrier family 41, member 2 [Source:MGI Symbol;Acc:MGI:2442940]
ENSMUSG00000070780	1074.55	-0.151382	0.0951408	-1.59114	0.111579	0.940179	Rbm47	RNA binding motif protein 47 [Source:MGI Symbol;Acc:MGI:2384294]
ENSMUSG00000013160	3502.34	-0.121477	0.0763922	-1.59017	0.111797	0.940706	Atp6v0d1	ATPase, H+ transporting, lysosomal V0 subunit D1 [Source:MGI Symbol;Acc:MGI:1201778]
ENSMUSG00000020315	26146.6	0.129903	0.0817037	1.58993	0.111851	0.940706	Sptbn1	spectrin beta, non-erythrocytic 1 [Source:MGI Symbol;Acc:MGI:98388]
ENSMUSG00000022261	5898.95	0.115468	0.0725982	1.59051	0.11172	0.940706	Sdc2	syndecan 2 [Source:MGI Symbol;Acc:MGI:1349165]
ENSMUSG00000084830	520.728	0.179192	0.112713	1.5898	0.11188	0.940706	Gm14539	predicted gene 14539 [Source:MGI Symbol;Acc:MGI:3705371]
ENSMUSG00000026976	2938.14	-0.140631	0.0885516	-1.58812	0.112259	0.943394	Pax8	paired box 8 [Source:MGI Symbol;Acc:MGI:97492]
ENSMUSG00000004626	1576.97	-0.137058	0.0864033	-1.58626	0.11268	0.945061	Stxbp2	syntaxin binding protein 2 [Source:MGI Symbol;Acc:MGI:107370]
ENSMUSG00000020429	46.3558	-0.151266	0.0954466	-1.58483	0.113006	0.945061	Igfbp1	insulin-like growth factor binding protein 1 [Source:MGI Symbol;Acc:MGI:96436]
ENSMUSG00000020823	5442.29	0.121333	0.0765982	1.58402	0.11319	0.945061	Sec14l1	SEC14-like lipid binding 1 [Source:MGI Symbol;Acc:MGI:1921386]
ENSMUSG00000027546	2669.28	0.138459	0.0874213	1.58382	0.113235	0.945061	Atp9a	ATPase, class II, type 9A [Source:MGI Symbol;Acc:MGI:1330826]
ENSMUSG00000032238	938.107	-0.154324	0.0972944	-1.58616	0.112704	0.945061	Rora	RAR-related orphan receptor alpha [Source:MGI Symbol;Acc:MGI:104661]
ENSMUSG00000033579	148.849	0.187089	0.117891	1.58698	0.112518	0.945061	Fa2h	fatty acid 2-hydroxylase [Source:MGI Symbol;Acc:MGI:2443327]
ENSMUSG00000034206	291.386	-0.185213	0.116809	-1.5856	0.112829	0.945061	Polq	polymerase (DNA directed), theta [Source:MGI Symbol;Acc:MGI:2155399]
ENSMUSG00000035594	18.2468	0.105921	0.0668573	1.58428	0.11313	0.945061	Chrna5	cholinergic receptor, nicotinic, alpha polypeptide 5 [Source:MGI Symbol;Acc:MGI:87889]
ENSMUSG00000041119	574.57	0.168537	0.106383	1.58426	0.113135	0.945061	Pde9a	phosphodiesterase 9A [Source:MGI Symbol;Acc:MGI:1277179]
ENSMUSG00000041360	2622.07	-0.140999	0.0888752	-1.58648	0.112631	0.945061	Pum3	pumilio RNA-binding family member 3 [Source:MGI Symbol;Acc:MGI:106253]
ENSMUSG00000042328	923.379	-0.156061	0.0984111	-1.5858	0.112784	0.945061	Hps4	Hermansky-Pudlak syndrome 4 [Source:MGI Symbol;Acc:MGI:2177742]
ENSMUSG00000043801	3602.87	0.135815	0.0857264	1.58429	0.113128	0.945061	Oaz1-ps	ornithine decarboxylase antizyme 1, pseudogene [Source:MGI Symbol;Acc:MGI:108188]
ENSMUSG00000048878	4186.39	0.119941	0.0756553	1.58536	0.112885	0.945061	Hexim1	hexamethylene bis-acetamide inducible 1 [Source:MGI Symbol;Acc:MGI:2385923]
ENSMUSG00000035349	76.9378	-0.174109	0.109981	-1.58307	0.113405	0.94548	Mia2	melanoma inhibitory activity 2 [Source:MGI Symbol;Acc:MGI:2159614]
ENSMUSG00000052889	291.453	0.186519	0.117815	1.58316	0.113386	0.94548	Prkcb	protein kinase C, beta [Source:MGI Symbol;Acc:MGI:97596]
ENSMUSG00000030036	3450.96	-0.121588	0.0768494	-1.58216	0.113613	0.946714	Mogs	mannosyl-oligosaccharide glucosidase [Source:MGI Symbol;Acc:MGI:1929872]
ENSMUSG00000063129	387.435	-0.17879	0.113034	-1.58174	0.113708	0.947009	Aldoart2	aldolase 1 A, retrogene 2 [Source:MGI Symbol;Acc:MGI:1931052]
ENSMUSG00000075318	69.717	0.167895	0.106189	1.5811	0.113856	0.947741	Scn2a1	sodium channel, voltage-gated, type II, alpha 1 [Source:MGI Symbol;Acc:MGI:98248]
ENSMUSG00000016179	398.493	0.175286	0.111119	1.57746	0.11469	0.948187	Camk1g	calcium/calmodulin-dependent protein kinase I gamma [Source:MGI Symbol;Acc:MGI:2388073]
ENSMUSG00000031990	2059.5	0.131926	0.0835756	1.57852	0.114446	0.948187	Jam3	junction adhesion molecule 3 [Source:MGI Symbol;Acc:MGI:1933825]
ENSMUSG00000032602	1248.58	0.147969	0.0937519	1.5783	0.114496	0.948187	Slc25a20	solute carrier family 25 (mitochondrial carnitine/acylcarnitine translocase), member 20 [Source:MGI Symbol;Acc:MGI:1928738]
ENSMUSG00000035834	259.108	-0.185357	0.117437	-1.57836	0.114483	0.948187	Polr3g	polymerase (RNA) III (DNA directed) polypeptide G [Source:MGI Symbol;Acc:MGI:1914736]
ENSMUSG00000036596	239.184	0.186592	0.118168	1.57904	0.114327	0.948187	Cpz	carboxypeptidase Z [Source:MGI Symbol;Acc:MGI:88487]
ENSMUSG00000039652	126.706	-0.183171	0.115984	-1.57928	0.114273	0.948187	Cpeb3	cytoplasmic polyadenylation element binding protein 3 [Source:MGI Symbol;Acc:MGI:2443075]
ENSMUSG00000044252	1437.32	-0.139059	0.0880899	-1.5786	0.114427	0.948187	Osbpl1a	oxysterol binding protein-like 1A [Source:MGI Symbol;Acc:MGI:1927551]
ENSMUSG00000045349	55.8549	-0.162854	0.103043	-1.58044	0.114006	0.948187	Sh2d5	SH2 domain containing 5 [Source:MGI Symbol;Acc:MGI:2446215]
ENSMUSG00000055013	2873.24	-0.124642	0.079001	-1.57773	0.114629	0.948187	Agap1	ArfGAP with GTPase domain, ankyrin repeat and PH domain 1 [Source:MGI Symbol;Acc:MGI:2653690]
ENSMUSG00000074673	17.2453	-0.110174	0.0698409	-1.5775	0.114681	0.948187	Ttll9	tubulin tyrosine ligase-like family, member 9 [Source:MGI Symbol;Acc:MGI:1913589]
ENSMUSG00000074896	139.552	-0.184836	0.11703	-1.5794	0.114245	0.948187	Ifit3	interferon-induced protein with tetratricopeptide repeats 3 [Source:MGI Symbol;Acc:MGI:1101055]
ENSMUSG00000081700	158.283	-0.186445	0.118086	-1.5789	0.11436	0.948187	Atp5k-ps2	ATP synthase, H+ transporting, mitochondrial F1F0 complex, subunit E, pseudogene 2 [Source:MGI Symbol;Acc:MGI:107356]
ENSMUSG00000082706	52.6083	-0.156926	0.0994444	-1.57803	0.114558	0.948187	Gm11663	predicted gene 11663 [Source:MGI Symbol;Acc:MGI:3651529]
ENSMUSG00000040462	4758.02	-0.120657	0.0765009	-1.57719	0.114751	0.948197	Os9	amplified in osteosarcoma [Source:MGI Symbol;Acc:MGI:1924301]
ENSMUSG00000052062	1301.54	-0.145158	0.0920719	-1.57658	0.114893	0.94887	Pard3b	par-3 family cell polarity regulator beta [Source:MGI Symbol;Acc:MGI:1919301]
ENSMUSG00000019539	11804.4	0.131224	0.0832609	1.57605	0.115014	0.948877	Rcn3	reticulocalbin 3, EF-hand calcium binding domain [Source:MGI Symbol;Acc:MGI:1277122]
ENSMUSG00000029622	5134.15	-0.141491	0.0897614	-1.5763	0.114957	0.948877	Arpc1b	actin related protein 2/3 complex, subunit 1B [Source:MGI Symbol;Acc:MGI:1343142]
ENSMUSG00000015932	11949.5	0.11555	0.0733468	1.57539	0.115166	0.949635	Dstn	destrin [Source:MGI Symbol;Acc:MGI:1929270]
ENSMUSG00000017747	524.414	-0.177246	0.11259	-1.57426	0.115427	0.949804	Ghdc	GH3 domain containing [Source:MGI Symbol;Acc:MGI:1931556]
ENSMUSG00000018217	3158.22	-0.159143	0.101089	-1.57428	0.115422	0.949804	Pmp22	peripheral myelin protein 22 [Source:MGI Symbol;Acc:MGI:97631]
ENSMUSG00000020486	869.317	-0.159275	0.101174	-1.57427	0.115425	0.949804	2004-09-01	septin 4 [Source:MGI Symbol;Acc:MGI:1270156]
ENSMUSG00000032035	5320.65	-0.115999	0.073666	-1.57465	0.115336	0.949804	Ets1	E26 avian leukemia oncogene 1, 5' domain [Source:MGI Symbol;Acc:MGI:95455]
ENSMUSG00000074151	28.6117	-0.127591	0.0810645	-1.57395	0.115499	0.949909	Nlrc5	NLR family, CARD domain containing 5 [Source:MGI Symbol;Acc:MGI:3612191]
ENSMUSG00000029204	24.7095	-0.120648	0.0767001	-1.57298	0.115723	0.950756	Rhoh	ras homolog family member H [Source:MGI Symbol;Acc:MGI:1921984]
ENSMUSG00000073639	5808.2	0.113416	0.072095	1.57315	0.115683	0.950756	Rab18	RAB18, member RAS oncogene family [Source:MGI Symbol;Acc:MGI:102790]
ENSMUSG00000027016	279.031	-0.184458	0.117308	-1.57243	0.115852	0.950958	Zfp385b	zinc finger protein 385B [Source:MGI Symbol;Acc:MGI:2444734]
ENSMUSG00000034295	1236.85	-0.152838	0.0972033	-1.57236	0.115868	0.950958	Fhod3	formin homology 2 domain containing 3 [Source:MGI Symbol;Acc:MGI:1925847]
ENSMUSG00000041789	91.4112	0.17606	0.112014	1.57177	0.116004	0.951583	2700046A07Rik	RIKEN cDNA 2700046A07 gene [Source:MGI Symbol;Acc:MGI:1919803]
ENSMUSG00000021910	22938.7	0.108455	0.0690786	1.57002	0.116411	0.954112	Nisch	nischarin [Source:MGI Symbol;Acc:MGI:1928323]
ENSMUSG00000081344	1477.23	-0.138579	0.0882714	-1.56992	0.116433	0.954112	Gm14303	predicted gene 14303 [Source:MGI Symbol;Acc:MGI:3651379]
ENSMUSG00000029461	5236.94	0.116974	0.074575	1.56854	0.116756	0.954283	Fam168a	family with sequence similarity 168, member A [Source:MGI Symbol;Acc:MGI:2442372]
ENSMUSG00000032782	796.974	-0.157883	0.100631	-1.56893	0.116664	0.954283	Cntrob	centrobin, centrosomal BRCA2 interacting protein [Source:MGI Symbol;Acc:MGI:2443290]
ENSMUSG00000047250	880.785	0.160908	0.102584	1.56854	0.116755	0.954283	Ptgs1	prostaglandin-endoperoxide synthase 1 [Source:MGI Symbol;Acc:MGI:97797]
ENSMUSG00000051910	477.151	-0.175071	0.111559	-1.5693	0.116577	0.954283	Sox6	SRY (sex determining region Y)-box 6 [Source:MGI Symbol;Acc:MGI:98368]
ENSMUSG00000082433	282.715	-0.182271	0.116152	-1.56924	0.116592	0.954283	Gm9025	predicted gene 9025 [Source:MGI Symbol;Acc:MGI:3646679]
ENSMUSG00000044345	3398.6	0.136149	0.0868281	1.56803	0.116875	0.954763	Marveld1	MARVEL (membrane-associating) domain containing 1 [Source:MGI Symbol;Acc:MGI:2147570]
ENSMUSG00000002059	2963.96	0.130057	0.0829802	1.56733	0.117038	0.955166	Rab34	RAB34, member RAS oncogene family [Source:MGI Symbol;Acc:MGI:104606]
ENSMUSG00000024437	187.222	-0.185256	0.118201	-1.5673	0.117045	0.955166	Gm8615	predicted pseudogene 8615 [Source:MGI Symbol;Acc:MGI:3647532]
ENSMUSG00000038151	377.485	-0.175387	0.111945	-1.56673	0.117178	0.955754	Prdm1	PR domain containing 1, with ZNF domain [Source:MGI Symbol;Acc:MGI:99655]
ENSMUSG00000019837	1084.01	-0.157639	0.100678	-1.56577	0.117402	0.9559	Gtf3c6	general transcription factor IIIC, polypeptide 6, alpha [Source:MGI Symbol;Acc:MGI:1914621]
ENSMUSG00000029377	28.4511	0.123968	0.0791823	1.5656	0.117442	0.9559	Ereg	epiregulin [Source:MGI Symbol;Acc:MGI:107508]
ENSMUSG00000040370	462.467	-0.17032	0.108773	-1.56583	0.117387	0.9559	Lyrm5	LYR motif containing 5 [Source:MGI Symbol;Acc:MGI:1914886]
ENSMUSG00000055980	1301.38	0.142787	0.0912166	1.56536	0.117498	0.9559	Irs1	insulin receptor substrate 1 [Source:MGI Symbol;Acc:MGI:99454]
ENSMUSG00000083610	597.648	0.164852	0.105261	1.56613	0.117319	0.9559	Oaz2-ps	ornithine decarboxylase antizyme 2, pseudogene [Source:MGI Symbol;Acc:MGI:3644634]
ENSMUSG00000022125	1488.89	-0.139624	0.0892425	-1.56455	0.117688	0.956461	Cln5	ceroid-lipofuscinosis, neuronal 5 [Source:MGI Symbol;Acc:MGI:2442253]
ENSMUSG00000035561	206.083	0.184042	0.11763	1.56459	0.117678	0.956461	Aldh1b1	aldehyde dehydrogenase 1 family, member B1 [Source:MGI Symbol;Acc:MGI:1919785]
ENSMUSG00000014867	10921.5	0.111251	0.071131	1.56403	0.117809	0.956591	Surf4	surfeit gene 4 [Source:MGI Symbol;Acc:MGI:98445]
ENSMUSG00000029757	72.7445	-0.167644	0.107258	-1.563	0.118052	0.957936	Dync1i1	dynein cytoplasmic 1 intermediate chain 1 [Source:MGI Symbol;Acc:MGI:107743]
ENSMUSG00000024042	1708.68	-0.13325	0.0852762	-1.56257	0.118155	0.958279	Sik1	salt inducible kinase 1 [Source:MGI Symbol;Acc:MGI:104754]
ENSMUSG00000001053	1392.73	-0.144373	0.0925003	-1.56078	0.118575	0.958731	N4bp3	NEDD4 binding protein 3 [Source:MGI Symbol;Acc:MGI:2442218]
ENSMUSG00000022383	91.4577	-0.17664	0.113083	-1.56204	0.118278	0.958731	Ppara	peroxisome proliferator activated receptor alpha [Source:MGI Symbol;Acc:MGI:104740]
ENSMUSG00000025159	1850.68	-0.133291	0.0853892	-1.56098	0.118527	0.958731	Mms19	MMS19 (MET18 S. cerevisiae) [Source:MGI Symbol;Acc:MGI:1919449]
ENSMUSG00000028601	429.928	0.17181	0.110048	1.56123	0.118469	0.958731	Echdc2	enoyl Coenzyme A hydratase domain containing 2 [Source:MGI Symbol;Acc:MGI:1289238]
ENSMUSG00000039633	679.155	-0.158674	0.101617	-1.5615	0.118406	0.958731	Lonrf1	LON peptidase N-terminal domain and ring finger 1 [Source:MGI Symbol;Acc:MGI:3609241]
ENSMUSG00000046314	1817.01	0.139298	0.0891949	1.56173	0.118351	0.958731	Stxbp6	syntaxin binding protein 6 (amisyn) [Source:MGI Symbol;Acc:MGI:2384963]
ENSMUSG00000024579	879.631	-0.151186	0.0969308	-1.55973	0.118824	0.959308	Pcyox1l	prenylcysteine oxidase 1 like [Source:MGI Symbol;Acc:MGI:3606062]
ENSMUSG00000032667	1274.05	-0.140828	0.0902627	-1.5602	0.118713	0.959308	Pon2	paraoxonase 2 [Source:MGI Symbol;Acc:MGI:106687]
ENSMUSG00000050896	136.631	-0.180935	0.116006	-1.55971	0.118828	0.959308	Rtn4rl2	reticulon 4 receptor-like 2 [Source:MGI Symbol;Acc:MGI:2669796]
ENSMUSG00000027956	134.513	-0.182172	0.116831	-1.55928	0.11893	0.959435	Tmem144	transmembrane protein 144 [Source:MGI Symbol;Acc:MGI:1917902]
ENSMUSG00000032462	601.011	-0.163031	0.104566	-1.55913	0.118965	0.959435	Pik3cb	phosphatidylinositol 3-kinase, catalytic, beta polypeptide [Source:MGI Symbol;Acc:MGI:1922019]
ENSMUSG00000032216	89054.5	0.10738	0.0689067	1.55834	0.119153	0.959966	Nedd4	neural precursor cell expressed, developmentally down-regulated 4 [Source:MGI Symbol;Acc:MGI:97297]
ENSMUSG00000055707	1232.97	0.144796	0.0929021	1.55858	0.119095	0.959966	Klhl26	kelch-like 26 [Source:MGI Symbol;Acc:MGI:2443079]
ENSMUSG00000030747	546.316	-0.170852	0.109712	-1.55728	0.119403	0.961005	Dgat2	diacylglycerol O-acyltransferase 2 [Source:MGI Symbol;Acc:MGI:1915050]
ENSMUSG00000038217	497.578	0.167855	0.107773	1.55748	0.119357	0.961005	Tlcd2	TLC domain containing 2 [Source:MGI Symbol;Acc:MGI:1917141]
ENSMUSG00000021281	1106.98	-0.158269	0.10165	-1.557	0.11947	0.961051	Tnfaip2	tumor necrosis factor, alpha-induced protein 2 [Source:MGI Symbol;Acc:MGI:104960]
ENSMUSG00000008999	2516.85	-0.135767	0.0872293	-1.55644	0.119604	0.961155	Bmp7	bone morphogenetic protein 7 [Source:MGI Symbol;Acc:MGI:103302]
ENSMUSG00000079685	129.437	-0.182034	0.116952	-1.55649	0.119593	0.961155	Ulbp1	UL16 binding protein 1 [Source:MGI Symbol;Acc:MGI:1925027]
ENSMUSG00000045092	1702.01	-0.138547	0.08903	-1.55618	0.119666	0.96116	S1pr1	sphingosine-1-phosphate receptor 1 [Source:MGI Symbol;Acc:MGI:1096355]
ENSMUSG00000027540	2964.17	-0.136239	0.0875777	-1.55563	0.119795	0.961529	Ptpn1	protein tyrosine phosphatase, non-receptor type 1 [Source:MGI Symbol;Acc:MGI:97805]
ENSMUSG00000028262	129.109	-0.180521	0.116062	-1.55538	0.119857	0.961529	Clca3a2	chloride channel accessory 3A2 [Source:MGI Symbol;Acc:MGI:1931471]
ENSMUSG00000063838	618.426	0.174251	0.112043	1.55522	0.119894	0.961529	1700027J19Rik	CDC42 effector protein (Rho GTPase binding) 5 [Source:MGI Symbol;Acc:MGI:1929745]
ENSMUSG00000024593	245.679	0.182537	0.117399	1.55484	0.119984	0.961656	Megf10	multiple EGF-like-domains 10 [Source:MGI Symbol;Acc:MGI:2685177]
ENSMUSG00000036718	636.019	-0.1643	0.105684	-1.55464	0.120032	0.961656	Micall2	MICAL-like 2 [Source:MGI Symbol;Acc:MGI:2444818]
ENSMUSG00000001240	1516.89	-0.136408	0.0878032	-1.55356	0.120288	0.962964	Ramp2	receptor (calcitonin) activity modifying protein 2 [Source:MGI Symbol;Acc:MGI:1859650]
ENSMUSG00000047514	3765.69	0.122351	0.0787613	1.55344	0.120317	0.962964	Tspyl1	testis-specific protein, Y-encoded-like 1 [Source:MGI Symbol;Acc:MGI:1298395]
ENSMUSG00000001493	728.255	-0.156719	0.100939	-1.55261	0.120516	0.96384	Meox1	mesenchyme homeobox 1 [Source:MGI Symbol;Acc:MGI:103220]
ENSMUSG00000024601	5163.24	0.120626	0.0777028	1.5524	0.120566	0.96384	Isoc1	isochorismatase domain containing 1 [Source:MGI Symbol;Acc:MGI:1913557]
ENSMUSG00000034786	227.293	-0.182786	0.117799	-1.55168	0.120738	0.96384	Gpsm3	G-protein signalling modulator 3 (AGS3-like, C. elegans) [Source:MGI Symbol;Acc:MGI:2146785]
ENSMUSG00000035704	485.624	-0.173943	0.112116	-1.55146	0.120792	0.96384	Alg8	asparagine-linked glycosylation 8 (alpha-1,3-glucosyltransferase) [Source:MGI Symbol;Acc:MGI:2141959]
ENSMUSG00000036768	1068.7	-0.148201	0.0955169	-1.55157	0.120766	0.96384	Kif15	kinesin family member 15 [Source:MGI Symbol;Acc:MGI:1098258]
ENSMUSG00000041134	279.874	-0.17959	0.115756	-1.55145	0.120793	0.96384	Cyyr1	cysteine and tyrosine-rich protein 1 [Source:MGI Symbol;Acc:MGI:2152187]
ENSMUSG00000024691	1476.36	-0.135851	0.0875802	-1.55116	0.120864	0.963919	Fam111a	family with sequence similarity 111, member A [Source:MGI Symbol;Acc:MGI:1915508]
ENSMUSG00000006699	16089.9	0.107221	0.0691373	1.55084	0.12094	0.964039	Cdc42	cell division cycle 42 [Source:MGI Symbol;Acc:MGI:106211]
ENSMUSG00000024617	212.609	-0.182535	0.117746	-1.55024	0.121085	0.964222	Camk2a	calcium/calmodulin-dependent protein kinase II alpha [Source:MGI Symbol;Acc:MGI:88256]
ENSMUSG00000042961	2295.09	0.13537	0.0873206	1.55027	0.121077	0.964222	Egflam	EGF-like, fibronectin type III and laminin G domains [Source:MGI Symbol;Acc:MGI:2146149]
ENSMUSG00000028883	853.573	0.162031	0.104726	1.54719	0.121817	0.969569	Sema3a	sema domain, immunoglobulin domain (Ig), short basic domain, secreted, (semaphorin) 3A [Source:MGI Symbol;Acc:MGI:107558]
ENSMUSG00000017400	374.433	-0.173285	0.112033	-1.54673	0.121927	0.969956	Stac2	SH3 and cysteine rich domain 2 [Source:MGI Symbol;Acc:MGI:2144518]
ENSMUSG00000001288	2332.6	0.136251	0.0881475	1.54572	0.122172	0.970275	Rarg	retinoic acid receptor, gamma [Source:MGI Symbol;Acc:MGI:97858]
ENSMUSG00000014813	1675.72	0.132713	0.0858275	1.54628	0.122037	0.970275	Stc1	stanniocalcin 1 [Source:MGI Symbol;Acc:MGI:109131]
ENSMUSG00000029406	1800.29	-0.133258	0.0862096	-1.54575	0.122165	0.970275	Pitpnm2	phosphatidylinositol transfer protein, membrane-associated 2 [Source:MGI Symbol;Acc:MGI:1336192]
ENSMUSG00000030249	3974.47	0.117137	0.075815	1.54504	0.122336	0.970275	Abcc9	ATP-binding cassette, sub-family C (CFTR/MRP), member 9 [Source:MGI Symbol;Acc:MGI:1352630]
ENSMUSG00000055202	60.0012	0.160896	0.104119	1.54531	0.122271	0.970275	Zfp811	zinc finger protein 811 [Source:MGI Symbol;Acc:MGI:2682944]
ENSMUSG00000087107	47.8675	-0.149544	0.0967871	-1.54508	0.122326	0.970275	AI662270	expressed sequence AI662270 [Source:MGI Symbol;Acc:MGI:2144254]
ENSMUSG00000050050	79.6732	0.166799	0.107993	1.54454	0.122458	0.970757	Ccdc158	coiled-coil domain containing 158 [Source:MGI Symbol;Acc:MGI:2444555]
ENSMUSG00000005057	302.006	-0.177864	0.115255	-1.54323	0.122775	0.971279	Sh2b2	SH2B adaptor protein 2 [Source:MGI Symbol;Acc:MGI:1345171]
ENSMUSG00000021226	561.326	-0.163939	0.106274	-1.5426	0.122927	0.971279	Acot2	acyl-CoA thioesterase 2 [Source:MGI Symbol;Acc:MGI:2159605]
ENSMUSG00000024424	309.261	0.176975	0.1147	1.54294	0.122846	0.971279	Ttc39c	tetratricopeptide repeat domain 39C [Source:MGI Symbol;Acc:MGI:1919997]
ENSMUSG00000026398	46.1952	-0.151624	0.098265	-1.54301	0.122828	0.971279	Nr5a2	nuclear receptor subfamily 5, group A, member 2 [Source:MGI Symbol;Acc:MGI:1346834]
ENSMUSG00000036275	11740.2	0.107637	0.0697727	1.54269	0.122907	0.971279	9530068E07Rik	RIKEN cDNA 9530068E07 gene [Source:MGI Symbol;Acc:MGI:2654705]
ENSMUSG00000044783	2575.48	-0.125749	0.0815279	-1.54241	0.122975	0.971279	Hjurp	Holliday junction recognition protein [Source:MGI Symbol;Acc:MGI:2685821]
ENSMUSG00000046687	455.708	-0.173439	0.112397	-1.5431	0.122807	0.971279	Gm5424	predicted gene 5424 [Source:MGI Symbol;Acc:MGI:3643173]
ENSMUSG00000063851	149.749	0.18183	0.1179	1.54224	0.123016	0.971279	Rnf183	ring finger protein 183 [Source:MGI Symbol;Acc:MGI:1923322]
ENSMUSG00000020787	27.3473	0.120561	0.0782052	1.5416	0.123172	0.971484	P2rx1	purinergic receptor P2X, ligand-gated ion channel, 1 [Source:MGI Symbol;Acc:MGI:1098235]
ENSMUSG00000026623	3580.12	-0.129962	0.0843299	-1.54112	0.123288	0.971484	Lpgat1	lysophosphatidylglycerol acyltransferase 1 [Source:MGI Symbol;Acc:MGI:2446186]
ENSMUSG00000028684	1627.75	0.135294	0.0877814	1.54126	0.123253	0.971484	Urod	uroporphyrinogen decarboxylase [Source:MGI Symbol;Acc:MGI:98916]
ENSMUSG00000037126	806.268	0.165573	0.107412	1.54148	0.123201	0.971484	Psd	pleckstrin and Sec7 domain containing [Source:MGI Symbol;Acc:MGI:1920978]
ENSMUSG00000006143	46.24	0.149665	0.0971566	1.54045	0.12345	0.97197	Upk3bl	uroplakin 3B-like [Source:MGI Symbol;Acc:MGI:1916915]
ENSMUSG00000034640	1196.48	-0.145313	0.0943375	-1.54036	0.123474	0.97197	Tiparp	TCDD-inducible poly(ADP-ribose) polymerase [Source:MGI Symbol;Acc:MGI:2159210]
ENSMUSG00000050222	463.943	0.168505	0.109411	1.54011	0.123534	0.97197	Il17d	interleukin 17D [Source:MGI Symbol;Acc:MGI:2446510]
ENSMUSG00000041688	2945.23	0.12548	0.0815051	1.53953	0.123674	0.972588	Amot	angiomotin [Source:MGI Symbol;Acc:MGI:108440]
[truncated: 33,750 more rows]

## Sheet: Tabelle1
ENSG	baseMean	log2FoldChange	lfcSE	stat	pvalue	padj	external_gene_name	description
ENSMUSG00000020120	1477.22	-1.40848	0.107282	-13.1287	2.2549e-39	3.56252e-35	Plek	pleckstrin [Source:MGI Symbol;Acc:MGI:1860485]
ENSMUSG00000026656	420.887	-1.01312	0.11501	-8.80891	1.26365e-18	2.49554e-15	Fcgr2b	Fc receptor, IgG, low affinity IIb [Source:MGI Symbol;Acc:MGI:95499]
ENSMUSG00000018774	1593.77	-0.997576	0.103197	-9.66669	4.17682e-22	2.19965e-18	Cd68	CD68 antigen [Source:MGI Symbol;Acc:MGI:88342]
ENSMUSG00000031765	680.978	-0.989614	0.10353	-9.5587	1.19249e-21	3.76803e-18	Mt1	metallothionein 1 [Source:MGI Symbol;Acc:MGI:97171]
ENSMUSG00000038147	419.931	-0.953212	0.11341	-8.40505	4.27696e-17	7.50796e-14	Cd84	CD84 antigen [Source:MGI Symbol;Acc:MGI:1336885]
ENSMUSG00000026712	2156.22	-0.951557	0.0981936	-9.69062	3.30517e-22	2.19965e-18	Mrc1	mannose receptor, C type 1 [Source:MGI Symbol;Acc:MGI:97142]
ENSMUSG00000028238	210.2	-0.936445	0.116992	-8.00435	1.20098e-15	1.72493e-12	Atp6v0d2	ATPase, H+ transporting, lysosomal V0 subunit D2 [Source:MGI Symbol;Acc:MGI:1924415]
ENSMUSG00000021624	338.572	-0.900011	0.116705	-7.71184	1.24017e-14	1.50719e-11	Cd180	CD180 antigen [Source:MGI Symbol;Acc:MGI:1194924]
ENSMUSG00000021665	2861.77	-0.897945	0.100545	-8.93074	4.23151e-19	9.55053e-16	Hexb	hexosaminidase B [Source:MGI Symbol;Acc:MGI:96074]
ENSMUSG00000033777	483.264	-0.84349	0.110948	-7.60254	2.9038e-14	3.27694e-11	Tlr13	toll-like receptor 13 [Source:MGI Symbol;Acc:MGI:3045213]
ENSMUSG00000031762	318.671	-0.808119	0.116407	-6.94219	3.86055e-12	3.21015e-09	Mt2	metallothionein 2 [Source:MGI Symbol;Acc:MGI:97172]
ENSMUSG00000025877	577.618	-0.807533	0.116318	-6.94243	3.85414e-12	3.21015e-09	Hk3	hexokinase 3 [Source:MGI Symbol;Acc:MGI:2670962]
ENSMUSG00000079293	265.399	-0.804524	0.118178	-6.80775	9.91364e-12	7.45836e-09	Clec7a	C-type lectin domain family 7, member a [Source:MGI Symbol;Acc:MGI:1861431]
ENSMUSG00000029919	384.156	-0.764366	0.115636	-6.61009	3.8408e-11	2.33388e-08	Hpgds	hematopoietic prostaglandin D synthase [Source:MGI Symbol;Acc:MGI:1859384]
ENSMUSG00000024679	494.179	-0.763635	0.11691	-6.53181	6.49777e-11	3.66637e-08	Ms4a6d	membrane-spanning 4-domains, subfamily A, member 6D [Source:MGI Symbol;Acc:MGI:1916024]
ENSMUSG00000022488	939.816	-0.758735	0.108115	-7.01785	2.25308e-12	2.22477e-09	Nckap1l	NCK associated protein 1 like [Source:MGI Symbol;Acc:MGI:1926063]
ENSMUSG00000041481	1346.8	-0.743203	0.101427	-7.32747	2.34536e-13	2.47029e-10	Serpina3g	serine (or cysteine) peptidase inhibitor, clade A, member 3G [Source:MGI Symbol;Acc:MGI:105046]
ENSMUSG00000040613	829.774	-0.725528	0.112594	-6.44373	1.16569e-10	5.9409e-08	Apobec1	apolipoprotein B mRNA editing enzyme, catalytic polypeptide 1 [Source:MGI Symbol;Acc:MGI:103298]
ENSMUSG00000040747	722.9	-0.72017	0.110183	-6.53612	6.3135e-11	3.66637e-08	Cd53	CD53 antigen [Source:MGI Symbol;Acc:MGI:88341]
ENSMUSG00000024737	617.761	-0.680641	0.113031	-6.02173	1.72562e-09	7.36839e-07	Slc15a3	solute carrier family 15, member 3 [Source:MGI Symbol;Acc:MGI:1929691]
ENSMUSG00000034947	437.133	-0.664424	0.114741	-5.79066	7.01089e-09	2.46145e-06	Tmem106a	transmembrane protein 106A [Source:MGI Symbol;Acc:MGI:1922056]
ENSMUSG00000029925	238.094	-0.659335	0.117791	-5.59749	2.17473e-08	6.8717e-06	Tbxas1	thromboxane A synthase 1, platelet [Source:MGI Symbol;Acc:MGI:98497]
ENSMUSG00000024300	798.152	-0.658462	0.112394	-5.85853	4.66978e-09	1.67677e-06	Myo1f	myosin IF [Source:MGI Symbol;Acc:MGI:107711]
ENSMUSG00000050335	1597.9	-0.657443	0.0971779	-6.76535	1.32986e-11	9.13499e-09	Lgals3	lectin, galactose binding, soluble 3 [Source:MGI Symbol;Acc:MGI:96778]
ENSMUSG00000024672	474.53	-0.647347	0.116952	-5.53517	3.10935e-08	9.26879e-06	Ms4a7	membrane-spanning 4-domains, subfamily A, member 7 [Source:MGI Symbol;Acc:MGI:1918846]
ENSMUSG00000026628	436.02	-0.645387	0.113382	-5.69213	1.25467e-08	4.21756e-06	Atf3	activating transcription factor 3 [Source:MGI Symbol;Acc:MGI:109384]
ENSMUSG00000062593	224.306	-0.623784	0.118172	-5.2786	1.30172e-07	3.26442e-05	Lilrb4a	leukocyte immunoglobulin-like receptor, subfamily B, member 4A [Source:MGI Symbol;Acc:MGI:102701]
ENSMUSG00000047875	261.476	-0.622865	0.117738	-5.29027	1.22137e-07	3.11234e-05	Gpr157	G protein-coupled receptor 157 [Source:MGI Symbol;Acc:MGI:2442046]
ENSMUSG00000000628	2088.36	-0.616976	0.0887769	-6.94973	3.65976e-12	3.21015e-09	Hk2	hexokinase 2 [Source:MGI Symbol;Acc:MGI:1315197]
ENSMUSG00000000982	161.068	-0.613371	0.117404	-5.22445	1.74677e-07	4.11898e-05	Ccl3	chemokine (C-C motif) ligand 3 [Source:MGI Symbol;Acc:MGI:98260]
ENSMUSG00000021939	35477.7	-0.613038	0.0904057	-6.78097	1.19371e-11	8.57247e-09	Ctsb	cathepsin B [Source:MGI Symbol;Acc:MGI:88561]
ENSMUSG00000020303	577.436	-0.605126	0.110184	-5.49197	3.97473e-08	1.1629e-05	Stc2	stanniocalcin 2 [Source:MGI Symbol;Acc:MGI:1316731]
ENSMUSG00000042379	881.265	-0.604399	0.105529	-5.72732	1.02031e-08	3.50432e-06	Esm1	endothelial cell-specific molecule 1 [Source:MGI Symbol;Acc:MGI:1918940]
ENSMUSG00000029816	7937.09	-0.591712	0.106729	-5.54404	2.95575e-08	8.98036e-06	Gpnmb	glycoprotein (transmembrane) nmb [Source:MGI Symbol;Acc:MGI:1934765]
ENSMUSG00000040907	200.405	-0.59145	0.114537	-5.16386	2.4191e-07	5.49815e-05	Atp1a3	ATPase, Na+/K+ transporting, alpha 3 polypeptide [Source:MGI Symbol;Acc:MGI:88107]
ENSMUSG00000057228	312.834	-0.590459	0.118184	-4.99612	5.84954e-07	0.000123223	Aadat	aminoadipate aminotransferase [Source:MGI Symbol;Acc:MGI:1345167]
ENSMUSG00000030088	191.034	-0.583618	0.118079	-4.94262	7.70803e-07	0.000158155	Aldh1l1	aldehyde dehydrogenase 1 family, member L1 [Source:MGI Symbol;Acc:MGI:1340024]
ENSMUSG00000002699	247.054	-0.582123	0.118206	-4.92466	8.45073e-07	0.000171171	Lcp2	lymphocyte cytosolic protein 2 [Source:MGI Symbol;Acc:MGI:1321402]
ENSMUSG00000026956	1558.51	-0.574113	0.0954706	-6.01351	1.8155e-09	7.54818e-07	Uap1l1	UDP-N-acteylglucosamine pyrophosphorylase 1-like 1 [Source:MGI Symbol;Acc:MGI:2443318]
ENSMUSG00000034652	272.276	-0.563324	0.118201	-4.76581	1.88096e-06	0.000337697	Cd300a	CD300A molecule [Source:MGI Symbol;Acc:MGI:2443411]
ENSMUSG00000038264	909.218	-0.55561	0.098212	-5.65725	1.53814e-08	5.06271e-06	Sema7a	sema domain, immunoglobulin domain (Ig), and GPI membrane anchor, (semaphorin) 7A [Source:MGI Symbol;Acc:MGI:1306826]
ENSMUSG00000021190	6514.13	-0.547851	0.091276	-6.00214	1.94738e-09	7.88887e-07	Lgmn	legumain [Source:MGI Symbol;Acc:MGI:1330838]
ENSMUSG00000061175	1249.61	-0.53601	0.10106	-5.30387	1.13374e-07	2.93639e-05	Fnip2	folliculin interacting protein 2 [Source:MGI Symbol;Acc:MGI:2683054]
ENSMUSG00000018930	99.2485	-0.527887	0.111095	-4.75167	2.01744e-06	0.000350259	Ccl4	chemokine (C-C motif) ligand 4 [Source:MGI Symbol;Acc:MGI:98261]
ENSMUSG00000037010	975.076	-0.525956	0.097904	-5.37216	7.77986e-08	2.13669e-05	Apln	apelin [Source:MGI Symbol;Acc:MGI:1353624]
ENSMUSG00000046805	4130.72	-0.520367	0.117543	-4.42702	9.55428e-06	0.00141073	Mpeg1	macrophage expressed gene 1 [Source:MGI Symbol;Acc:MGI:1333743]
ENSMUSG00000035373	171.171	-0.516861	0.110497	-4.67762	2.9022e-06	0.000477624	Ccl7	chemokine (C-C motif) ligand 7 [Source:MGI Symbol;Acc:MGI:99512]
ENSMUSG00000042684	535.437	-0.51007	0.110489	-4.61647	3.90321e-06	0.000616669	Npl	N-acetylneuraminate pyruvate lyase [Source:MGI Symbol;Acc:MGI:1921341]
ENSMUSG00000056529	159.235	-0.508897	0.117197	-4.34226	1.41026e-05	0.00195403	Ptafr	platelet-activating factor receptor [Source:MGI Symbol;Acc:MGI:106066]
ENSMUSG00000079419	300.589	-0.508096	0.117819	-4.3125	1.6142e-05	0.00212897	Ms4a6c	membrane-spanning 4-domains, subfamily A, member 6C [Source:MGI Symbol;Acc:MGI:2385644]
ENSMUSG00000026358	70.9862	-0.506482	0.103991	-4.87046	1.11338e-06	0.000214515	Rgs1	regulator of G-protein signaling 1 [Source:MGI Symbol;Acc:MGI:1354694]
ENSMUSG00000003153	458.795	-0.504224	0.115038	-4.38309	1.17005e-05	0.0016505	Slc2a3	solute carrier family 2 (facilitated glucose transporter), member 3 [Source:MGI Symbol;Acc:MGI:95757]
ENSMUSG00000037731	241.144	-0.50369	0.118133	-4.26375	2.01027e-05	0.00256131	Themis2	thymocyte selection associated family member 2 [Source:MGI Symbol;Acc:MGI:2446213]
ENSMUSG00000021998	2186.89	-0.502253	0.0960646	-5.22829	1.71087e-07	4.09545e-05	Lcp1	lymphocyte cytosolic protein 1 [Source:MGI Symbol;Acc:MGI:104808]
ENSMUSG00000034116	352.361	-0.501623	0.118008	-4.25076	2.13046e-05	0.00267136	Vav1	vav 1 oncogene [Source:MGI Symbol;Acc:MGI:98923]
ENSMUSG00000059089	98.8288	-0.495465	0.109645	-4.51881	6.21883e-06	0.000953896	Fcgr4	Fc receptor, IgG, low affinity IV [Source:MGI Symbol;Acc:MGI:2179523]
ENSMUSG00000027698	1109.19	-0.481837	0.0979557	-4.91893	8.70179e-07	0.000174025	Nceh1	neutral cholesterol ester hydrolase 1 [Source:MGI Symbol;Acc:MGI:2443191]
ENSMUSG00000025608	7925.76	-0.480396	0.0945828	-5.07911	3.79217e-07	8.20719e-05	Podxl	podocalyxin-like [Source:MGI Symbol;Acc:MGI:1351317]
ENSMUSG00000007891	38810	-0.479973	0.11812	-4.06344	4.83554e-05	0.00519705	Ctsd	cathepsin D [Source:MGI Symbol;Acc:MGI:88562]
ENSMUSG00000052837	2167.63	-0.479207	0.100539	-4.76635	1.87589e-06	0.000337697	Junb	jun B proto-oncogene [Source:MGI Symbol;Acc:MGI:96647]
ENSMUSG00000030256	375.084	-0.476093	0.114426	-4.1607	3.17272e-05	0.00363231	Bhlhe41	basic helix-loop-helix family, member e41 [Source:MGI Symbol;Acc:MGI:1930704]
ENSMUSG00000052688	356.469	-0.471189	0.117844	-3.99839	6.37735e-05	0.00641757	Rab7b	RAB7B, member RAS oncogene family [Source:MGI Symbol;Acc:MGI:2442295]
ENSMUSG00000030103	1995.51	-0.468766	0.096103	-4.87775	1.07305e-06	0.000211914	Bhlhe40	basic helix-loop-helix family, member e40 [Source:MGI Symbol;Acc:MGI:1097714]
ENSMUSG00000030087	248.34	-0.464807	0.117251	-3.9642	7.36413e-05	0.00712805	Klf15	Kruppel-like factor 15 [Source:MGI Symbol;Acc:MGI:1929988]
ENSMUSG00000030223	627.836	-0.464555	0.111882	-4.15217	3.2933e-05	0.00371649	Ptpro	protein tyrosine phosphatase, receptor type, O [Source:MGI Symbol;Acc:MGI:1097152]
ENSMUSG00000034855	216.587	-0.462023	0.118197	-3.90892	9.27106e-05	0.0085657	Cxcl10	chemokine (C-X-C motif) ligand 10 [Source:MGI Symbol;Acc:MGI:1352450]
ENSMUSG00000027358	625.171	-0.461311	0.107619	-4.28652	1.81494e-05	0.00233124	Bmp2	bone morphogenetic protein 2 [Source:MGI Symbol;Acc:MGI:88177]
ENSMUSG00000022372	126.236	-0.453322	0.116309	-3.89758	9.71578e-05	0.00887281	Sla	src-like adaptor [Source:MGI Symbol;Acc:MGI:104295]
ENSMUSG00000055541	107.72	-0.451563	0.112881	-4.00036	6.32475e-05	0.00641757	Lair1	leukocyte-associated Ig-like receptor 1 [Source:MGI Symbol;Acc:MGI:105492]
ENSMUSG00000037902	4818.68	-0.449858	0.092579	-4.85918	1.17871e-06	0.000221695	Sirpa	signal-regulatory protein alpha [Source:MGI Symbol;Acc:MGI:108563]
ENSMUSG00000059213	495.496	-0.449186	0.116346	-3.86078	0.000113027	0.00992059	Ddn	dendrin [Source:MGI Symbol;Acc:MGI:108101]
ENSMUSG00000024371	109.613	-0.443925	0.114883	-3.86414	0.000111481	0.00987028	C2	complement component 2 (within H-2S) [Source:MGI Symbol;Acc:MGI:88226]
ENSMUSG00000032715	363.783	-0.442594	0.1156	-3.82866	0.000128842	0.0109439	Trib3	tribbles pseudokinase 3 [Source:MGI Symbol;Acc:MGI:1345675]
ENSMUSG00000020598	249.545	-0.441937	0.117006	-3.77704	0.000158701	0.0129243	Nrcam	neuronal cell adhesion molecule [Source:MGI Symbol;Acc:MGI:104750]
ENSMUSG00000039616	112.819	-0.441203	0.114903	-3.83977	0.00012315	0.010632	Mocos	molybdenum cofactor sulfurase [Source:MGI Symbol;Acc:MGI:1915841]
ENSMUSG00000026475	482.156	-0.44056	0.110054	-4.00312	6.25131e-05	0.00641328	Rgs16	regulator of G-protein signaling 16 [Source:MGI Symbol;Acc:MGI:108407]
ENSMUSG00000027533	857.983	-0.439125	0.110698	-3.96686	7.28243e-05	0.00710216	Fabp5	fatty acid binding protein 5, epidermal [Source:MGI Symbol;Acc:MGI:101790]
ENSMUSG00000028278	1318.45	-0.435259	0.105603	-4.12164	3.7618e-05	0.0041854	Rragd	Ras-related GTP binding D [Source:MGI Symbol;Acc:MGI:1098604]
ENSMUSG00000048163	95.8569	-0.434414	0.108717	-3.99582	6.44698e-05	0.00644657	Selplg	selectin, platelet (p-selectin) ligand [Source:MGI Symbol;Acc:MGI:106689]
ENSMUSG00000062082	50.9856	-0.430343	0.095507	-4.50588	6.6099e-06	0.00100413	Cd200r4	CD200 receptor 4 [Source:MGI Symbol;Acc:MGI:3036289]
ENSMUSG00000019850	449.52	-0.428815	0.10958	-3.91327	9.10537e-05	0.00846211	Tnfaip3	tumor necrosis factor, alpha-induced protein 3 [Source:MGI Symbol;Acc:MGI:1196377]
ENSMUSG00000019302	3341.18	-0.428637	0.0913882	-4.69029	2.72814e-06	0.000453705	Atp6v0a1	ATPase, H+ transporting, lysosomal V0 subunit A1 [Source:MGI Symbol;Acc:MGI:103286]
ENSMUSG00000025408	591.175	-0.427072	0.107077	-3.98847	6.65018e-05	0.00656663	Ddit3	DNA-damage inducible transcript 3 [Source:MGI Symbol;Acc:MGI:109247]
ENSMUSG00000031722	276.244	-0.426893	0.118107	-3.61446	0.000300971	0.0211335	Hp	haptoglobin [Source:MGI Symbol;Acc:MGI:96211]
ENSMUSG00000040229	55.1804	-0.425629	0.101851	-4.17894	2.92875e-05	0.0034275	Gpr34	G protein-coupled receptor 34 [Source:MGI Symbol;Acc:MGI:1346334]
ENSMUSG00000073490	164.566	-0.423577	0.117753	-3.59717	0.000321697	0.0220978	AI607873	expressed sequence AI607873 [Source:MGI Symbol;Acc:MGI:2138302]
ENSMUSG00000041828	116.44	-0.417625	0.116036	-3.5991	0.000319317	0.0220602	Abca8a	ATP-binding cassette, sub-family A (ABC1), member 8a [Source:MGI Symbol;Acc:MGI:2386846]
ENSMUSG00000046598	357.686	-0.416739	0.115769	-3.59975	0.000318529	0.0220602	Bdh1	3-hydroxybutyrate dehydrogenase, type 1 [Source:MGI Symbol;Acc:MGI:1919161]
ENSMUSG00000056025	113.109	-0.414783	0.113959	-3.63976	0.000272888	0.0197769	Clca3a1	chloride channel accessory 3A1 [Source:MGI Symbol;Acc:MGI:1316732]
ENSMUSG00000037280	146.092	-0.414085	0.116872	-3.54308	0.00039549	0.0257134	Galnt6	UDP-N-acetyl-alpha-D-galactosamine:polypeptide N-acetylgalactosaminyltransferase 6 [Source:MGI Symbol;Acc:MGI:1891640]
ENSMUSG00000089672	95.8673	-0.413499	0.111175	-3.71936	0.000199728	0.01567	Lilr4b	leukocyte immunoglobulin-like receptor, subfamily B, member 4B [Source:MGI Symbol;Acc:MGI:102702]
ENSMUSG00000030047	393.854	-0.413214	0.116612	-3.54349	0.000394872	0.0257134	Arhgap25	Rho GTPase activating protein 25 [Source:MGI Symbol;Acc:MGI:2443687]
ENSMUSG00000027199	783.148	-0.412517	0.100537	-4.10314	4.07586e-05	0.00447184	Gatm	glycine amidinotransferase (L-arginine:glycine amidinotransferase) [Source:MGI Symbol;Acc:MGI:1914342]
ENSMUSG00000031266	578.692	-0.411107	0.106265	-3.86871	0.000109411	0.00976605	Gla	galactosidase, alpha [Source:MGI Symbol;Acc:MGI:1347344]
ENSMUSG00000078771	173.599	-0.409422	0.114107	-3.58806	0.000333145	0.0225471	Evi2a	ecotropic viral integration site 2a [Source:MGI Symbol;Acc:MGI:95458]
ENSMUSG00000023992	764.31	-0.409308	0.104144	-3.93021	8.48712e-05	0.00798143	Trem2	triggering receptor expressed on myeloid cells 2 [Source:MGI Symbol;Acc:MGI:1913150]
ENSMUSG00000021612	506.989	-0.40519	0.111116	-3.64656	0.000265776	0.0195302	Slc6a18	solute carrier family 6 (neurotransmitter transporter), member 18 [Source:MGI Symbol;Acc:MGI:1336892]
ENSMUSG00000021003	1124.93	-0.404734	0.0957147	-4.22855	2.35207e-05	0.00285407	Galc	galactosylceramidase [Source:MGI Symbol;Acc:MGI:95636]
ENSMUSG00000056498	75.3803	-0.403864	0.108944	-3.70706	0.000209677	0.0162386	Tmem154	transmembrane protein 154 [Source:MGI Symbol;Acc:MGI:2444725]
ENSMUSG00000026786	565.792	-0.402131	0.112259	-3.58219	0.000340728	0.0229071	Apbb1ip	amyloid beta (A4) precursor protein-binding, family B, member 1 interacting protein [Source:MGI Symbol;Acc:MGI:1861354]
ENSMUSG00000054932	189.535	-0.401389	0.117232	-3.42388	0.000617348	0.0365299	Afp	alpha fetoprotein [Source:MGI Symbol;Acc:MGI:87951]
ENSMUSG00000020310	143.122	-0.400956	0.117443	-3.41406	0.000640036	0.0371762	Madcam1	mucosal vascular addressin cell adhesion molecule 1 [Source:MGI Symbol;Acc:MGI:103579]
ENSMUSG00000005125	1610.62	-0.39999	0.102374	-3.90713	9.33991e-05	0.00857914	Ndrg1	N-myc downstream regulated gene 1 [Source:MGI Symbol;Acc:MGI:1341799]
ENSMUSG00000022146	878.736	-0.397701	0.106588	-3.73119	0.00019058	0.0152841	Osmr	oncostatin M receptor [Source:MGI Symbol;Acc:MGI:1330819]
ENSMUSG00000019876	99.9604	-0.397489	0.112127	-3.54501	0.000392605	0.0257134	Pkib	protein kinase inhibitor beta, cAMP dependent, testis specific [Source:MGI Symbol;Acc:MGI:101937]
ENSMUSG00000026288	673.602	-0.395937	0.112652	-3.51469	0.000440267	0.0281611	Inpp5d	inositol polyphosphate-5-phosphatase D [Source:MGI Symbol;Acc:MGI:107357]
ENSMUSG00000038178	836.054	-0.395006	0.108798	-3.63063	0.00028273	0.0203039	Slc43a2	solute carrier family 43, member 2 [Source:MGI Symbol;Acc:MGI:2442746]
ENSMUSG00000070645	262.044	-0.394571	0.116599	-3.38401	0.000714363	0.0408921	Ren1	renin 1 structural [Source:MGI Symbol;Acc:MGI:97898]
ENSMUSG00000040751	126.833	-0.390976	0.115728	-3.3784	0.000729082	0.0412535	Lat2	linker for activation of T cells family, member 2 [Source:MGI Symbol;Acc:MGI:1926479]
ENSMUSG00000074794	2123.86	-0.390775	0.0824508	-4.7395	2.14251e-06	0.000367929	Arrdc3	arrestin domain containing 3 [Source:MGI Symbol;Acc:MGI:2145242]
ENSMUSG00000019124	606.355	-0.389899	0.105873	-3.68272	0.000230763	0.0174441	Scrn1	secernin 1 [Source:MGI Symbol;Acc:MGI:1917188]
ENSMUSG00000026177	519.113	-0.389578	0.115474	-3.37373	0.000741566	0.0412535	Slc11a1	solute carrier family 11 (proton-coupled divalent metal ion transporters), member 1 [Source:MGI Symbol;Acc:MGI:1345275]
ENSMUSG00000022439	67.6855	-0.388898	0.105647	-3.68111	0.000232219	0.0174706	Parvg	parvin, gamma [Source:MGI Symbol;Acc:MGI:2158329]
ENSMUSG00000040552	1474.21	-0.387748	0.114813	-3.37722	0.000732235	0.0412535	C3ar1	complement component 3a receptor 1 [Source:MGI Symbol;Acc:MGI:1097680]
ENSMUSG00000074280	541.033	-0.380582	0.110708	-3.43773	0.000586617	0.0353739	Gm6166	predicted gene 6166 [Source:MGI Symbol;Acc:MGI:3645893]
ENSMUSG00000020399	48.2814	-0.379729	0.0982892	-3.86338	0.000111829	0.00987028	Havcr2	hepatitis A virus cellular receptor 2 [Source:MGI Symbol;Acc:MGI:2159682]
ENSMUSG00000003882	61.8345	-0.379607	0.102976	-3.68636	0.000227485	0.017279	Il7r	interleukin 7 receptor [Source:MGI Symbol;Acc:MGI:96562]
ENSMUSG00000036833	661.66	-0.3788	0.107171	-3.53453	0.000408505	0.0263427	Pnpla7	patatin-like phospholipase domain containing 7 [Source:MGI Symbol;Acc:MGI:2385325]
ENSMUSG00000053175	389.84	-0.377822	0.114049	-3.31282	0.000923619	0.0489673	Bcl3	B cell leukemia/lymphoma 3 [Source:MGI Symbol;Acc:MGI:88140]
ENSMUSG00000046688	418.685	-0.373363	0.110553	-3.37725	0.000732156	0.0412535	Tifa	TRAF-interacting protein with forkhead-associated domain [Source:MGI Symbol;Acc:MGI:2182965]
ENSMUSG00000034854	910.537	-0.373275	0.105484	-3.5387	0.000402106	0.0260364	Mfsd12	major facilitator superfamily domain containing 12 [Source:MGI Symbol;Acc:MGI:3604804]
ENSMUSG00000020189	2360.35	-0.373249	0.088256	-4.22917	2.3456e-05	0.00285407	Osbpl8	oxysterol binding protein-like 8 [Source:MGI Symbol;Acc:MGI:2443807]
ENSMUSG00000044786	1368.52	-0.37296	0.102332	-3.64459	0.00026782	0.0195893	Zfp36	zinc finger protein 36 [Source:MGI Symbol;Acc:MGI:99180]
ENSMUSG00000050708	3473.02	-0.36796	0.0853611	-4.31063	1.62792e-05	0.00212897	Ftl1	ferritin light polypeptide 1 [Source:MGI Symbol;Acc:MGI:95589]
ENSMUSG00000023951	3982.32	-0.361429	0.0810887	-4.45721	8.30348e-06	0.00123761	Vegfa	vascular endothelial growth factor A [Source:MGI Symbol;Acc:MGI:103178]
ENSMUSG00000022667	94.141	-0.360436	0.107542	-3.35159	0.000803495	0.0440063	Cd200r1	CD200 receptor 1 [Source:MGI Symbol;Acc:MGI:1889024]
ENSMUSG00000029470	826.046	-0.360251	0.108549	-3.31879	0.000904098	0.0482558	P2rx4	purinergic receptor P2X, ligand-gated ion channel 4 [Source:MGI Symbol;Acc:MGI:1338859]
ENSMUSG00000035352	65.3286	-0.357676	0.104177	-3.43336	0.000596144	0.0358117	Ccl12	chemokine (C-C motif) ligand 12 [Source:MGI Symbol;Acc:MGI:108224]
ENSMUSG00000003518	1755.87	-0.35599	0.0854114	-4.16795	3.07351e-05	0.00355302	Dusp3	dual specificity phosphatase 3 (vaccinia virus phosphatase VH1-related) [Source:MGI Symbol;Acc:MGI:1919599]
ENSMUSG00000026773	1551.19	-0.355346	0.0931174	-3.81611	0.000135574	0.0112733	Pfkfb3	6-phosphofructo-2-kinase/fructose-2,6-biphosphatase 3 [Source:MGI Symbol;Acc:MGI:2181202]
ENSMUSG00000025888	75.3632	-0.354954	0.10446	-3.39798	0.000678843	0.0390002	Casp1	caspase 1 [Source:MGI Symbol;Acc:MGI:96544]
ENSMUSG00000021457	976.627	-0.353619	0.0971287	-3.64072	0.000271875	0.0197769	Syk	spleen tyrosine kinase [Source:MGI Symbol;Acc:MGI:99515]
ENSMUSG00000026012	87.7838	-0.350949	0.102613	-3.42011	0.000625954	0.0367638	Cd28	CD28 antigen [Source:MGI Symbol;Acc:MGI:88327]
ENSMUSG00000066621	1934.28	-0.348933	0.0900283	-3.87582	0.000106268	0.0095394	Tecpr1	tectonin beta-propeller repeat containing 1 [Source:MGI Symbol;Acc:MGI:1917631]
ENSMUSG00000036918	593.336	-0.348729	0.105495	-3.30565	0.00094756	0.0499017	Ttc7	tetratricopeptide repeat domain 7 [Source:MGI Symbol;Acc:MGI:1920999]
ENSMUSG00000000489	2144.59	-0.34709	0.0864232	-4.01616	5.91537e-05	0.00614848	Pdgfb	platelet derived growth factor, B polypeptide [Source:MGI Symbol;Acc:MGI:97528]
ENSMUSG00000025161	1540.21	-0.342058	0.101373	-3.37426	0.000740142	0.0412535	Slc16a3	solute carrier family 16 (monocarboxylic acid transporters), member 3 [Source:MGI Symbol;Acc:MGI:1933438]
ENSMUSG00000034708	11107.3	-0.337239	0.0912592	-3.6954	0.000219541	0.0167562	Grn	granulin [Source:MGI Symbol;Acc:MGI:95832]
ENSMUSG00000032625	853.05	-0.335846	0.0979503	-3.42874	0.0006064	0.0361835	Thsd7a	thrombospondin, type I, domain containing 7A [Source:MGI Symbol;Acc:MGI:2685683]
ENSMUSG00000022180	2400.19	-0.333758	0.0912023	-3.65953	0.000252675	0.0186542	Slc7a8	solute carrier family 7 (cationic amino acid transporter, y+ system), member 8 [Source:MGI Symbol;Acc:MGI:1355323]
ENSMUSG00000071042	1121.55	-0.331052	0.0955405	-3.46504	0.000530151	0.0325909	Rasgrp3	RAS, guanyl releasing protein 3 [Source:MGI Symbol;Acc:MGI:3028579]
ENSMUSG00000030577	42.7899	-0.330044	0.0928349	-3.55517	0.000377733	0.0248658	Cd22	CD22 antigen [Source:MGI Symbol;Acc:MGI:88322]
ENSMUSG00000034714	1158.94	-0.329644	0.0952191	-3.46195	0.000536279	0.0326678	Ttyh2	tweety family member 2 [Source:MGI Symbol;Acc:MGI:2157091]
ENSMUSG00000022901	44.8825	-0.326299	0.0954022	-3.42024	0.000625651	0.0367638	Cd86	CD86 antigen [Source:MGI Symbol;Acc:MGI:101773]
ENSMUSG00000022438	935.081	-0.322327	0.0964462	-3.34204	0.000831644	0.0449976	Parvb	parvin, beta [Source:MGI Symbol;Acc:MGI:2153063]
ENSMUSG00000017677	3460.89	-0.318704	0.0805612	-3.95604	7.6201e-05	0.00729636	Wsb1	WD repeat and SOCS box-containing 1 [Source:MGI Symbol;Acc:MGI:1926139]
ENSMUSG00000031838	1554.92	-0.300421	0.0893856	-3.36095	0.000776744	0.0427588	Ifi30	interferon gamma inducible protein 30 [Source:MGI Symbol;Acc:MGI:2137648]
ENSMUSG00000051615	2543.84	-0.297173	0.0802927	-3.70112	0.00021465	0.0165427	Rap2a	RAS related protein 2a [Source:MGI Symbol;Acc:MGI:97855]
ENSMUSG00000034707	8093.08	-0.29635	0.0814958	-3.63639	0.000276488	0.0199463	Gns	glucosamine (N-acetyl)-6-sulfatase [Source:MGI Symbol;Acc:MGI:1922862]
ENSMUSG00000074622	3785.64	-0.294468	0.0818984	-3.59553	0.000323732	0.0221413	Mafb	v-maf musculoaponeurotic fibrosarcoma oncogene family, protein B (avian) [Source:MGI Symbol;Acc:MGI:104555]
ENSMUSG00000068735	3307.56	-0.290155	0.0791046	-3.66799	0.000244467	0.0182185	Trp53i11	transformation related protein 53 inducible protein 11 [Source:MGI Symbol;Acc:MGI:2670995]
ENSMUSG00000045294	2523.22	-0.286615	0.082806	-3.46128	0.000537606	0.0326678	Insig1	insulin induced gene 1 [Source:MGI Symbol;Acc:MGI:1916289]
ENSMUSG00000027962	2676.97	-0.283963	0.08213	-3.45748	0.000545255	0.0330057	Vcam1	vascular cell adhesion molecule 1 [Source:MGI Symbol;Acc:MGI:98926]
ENSMUSG00000041773	4405.51	-0.280572	0.0807092	-3.47633	0.000508323	0.0314941	Enc1	ectodermal-neural cortex 1 [Source:MGI Symbol;Acc:MGI:109610]
ENSMUSG00000017760	6745.92	-0.278908	0.0840101	-3.31993	0.000900386	0.048221	Ctsa	cathepsin A [Source:MGI Symbol;Acc:MGI:97748]
ENSMUSG00000022186	8522	-0.275619	0.0742716	-3.71096	0.000206478	0.0160697	Oxct1	3-oxoacid CoA transferase 1 [Source:MGI Symbol;Acc:MGI:1914291]
ENSMUSG00000020277	6350.51	-0.272802	0.0732313	-3.72521	0.000195154	0.0154937	Pfkl	phosphofructokinase, liver, B-type [Source:MGI Symbol;Acc:MGI:97547]
ENSMUSG00000027338	2446.26	-0.268852	0.080769	-3.32866	0.000872651	0.0468946	Prnd	prion protein dublet [Source:MGI Symbol;Acc:MGI:1346999]
ENSMUSG00000030695	12979.2	-0.258359	0.0773057	-3.34204	0.000831654	0.0449976	Aldoa	aldolase A, fructose-bisphosphate [Source:MGI Symbol;Acc:MGI:87994]
ENSMUSG00000027399	19.792	-0.251629	0.0701416	-3.58744	0.000333947	0.0225471	Il1a	interleukin 1 alpha [Source:MGI Symbol;Acc:MGI:96542]
ENSMUSG00000006273	4868.47	-0.247997	0.0734077	-3.37835	0.000729209	0.0412535	Atp6v1b2	ATPase, H+ transporting, lysosomal V1 subunit B2 [Source:MGI Symbol;Acc:MGI:109618]
ENSMUSG00000019139	6230.68	0.248028	0.0750247	3.30596	0.000946532	0.0499017	Isyna1	myo-inositol 1-phosphate synthase A1 [Source:MGI Symbol;Acc:MGI:1919030]
ENSMUSG00000029163	17085	0.250572	0.0735905	3.40495	0.000661759	0.0381574	Emilin1	elastin microfibril interfacer 1 [Source:MGI Symbol;Acc:MGI:1926189]
ENSMUSG00000051855	21324.7	0.262042	0.0674134	3.88709	0.000101453	0.00915917	Mest	mesoderm specific transcript [Source:MGI Symbol;Acc:MGI:96968]
ENSMUSG00000001870	12621.1	0.264322	0.078434	3.36999	0.00075171	0.0416711	Ltbp1	latent transforming growth factor beta binding protein 1 [Source:MGI Symbol;Acc:MGI:109151]
ENSMUSG00000032572	4466.78	0.26623	0.0758638	3.50932	0.00044925	0.0286198	Col6a4	collagen, type VI, alpha 4 [Source:MGI Symbol;Acc:MGI:1915803]
ENSMUSG00000018819	10594.2	0.270704	0.0720357	3.75792	0.000171332	0.0138106	Lsp1	lymphocyte specific 1 [Source:MGI Symbol;Acc:MGI:96832]
ENSMUSG00000043496	12389.6	0.271123	0.0708995	3.82405	0.000131276	0.0110911	Tril	TLR4 interactor with leucine-rich repeats [Source:MGI Symbol;Acc:MGI:1914123]
ENSMUSG00000026421	11451.3	0.287332	0.08007	3.58851	0.000332576	0.0225471	Csrp1	cysteine and glycine-rich protein 1 [Source:MGI Symbol;Acc:MGI:88549]
ENSMUSG00000071847	4663.85	0.28969	0.0849065	3.41188	0.000645177	0.0373375	Apcdd1	adenomatosis polyposis coli down-regulated 1 [Source:MGI Symbol;Acc:MGI:3513977]
ENSMUSG00000039683	2995.64	0.293193	0.0779985	3.75896	0.000170621	0.0138106	Sdk1	sidekick cell adhesion molecule 1 [Source:MGI Symbol;Acc:MGI:2444413]
ENSMUSG00000000385	2276.39	0.294563	0.0879591	3.34887	0.00081143	0.0442062	Tmprss2	transmembrane protease, serine 2 [Source:MGI Symbol;Acc:MGI:1354381]
ENSMUSG00000067586	5688.31	0.296782	0.0772378	3.84245	0.000121812	0.010632	S1pr3	sphingosine-1-phosphate receptor 3 [Source:MGI Symbol;Acc:MGI:1339365]
ENSMUSG00000022358	2738.17	0.298395	0.0829164	3.59875	0.000319753	0.0220602	Fbxo32	F-box protein 32 [Source:MGI Symbol;Acc:MGI:1914981]
ENSMUSG00000023232	2264.13	0.303352	0.08141	3.72622	0.000194374	0.0154937	Serinc2	serine incorporator 2 [Source:MGI Symbol;Acc:MGI:1919132]
ENSMUSG00000058056	7413.03	0.31008	0.0818899	3.78655	0.000152755	0.0125045	Palld	palladin, cytoskeletal associated protein [Source:MGI Symbol;Acc:MGI:1919583]
ENSMUSG00000022103	2403.71	0.31186	0.0912908	3.41611	0.000635223	0.0370328	Gfra2	glial cell line derived neurotrophic factor family receptor alpha 2 [Source:MGI Symbol;Acc:MGI:1195462]
ENSMUSG00000031274	5026.39	0.312173	0.0777162	4.01684	5.89843e-05	0.00614848	Col4a5	collagen, type IV, alpha 5 [Source:MGI Symbol;Acc:MGI:88456]
ENSMUSG00000036782	2837.04	0.31409	0.0786345	3.9943	6.48855e-05	0.00644733	Klhl13	kelch-like 13 [Source:MGI Symbol;Acc:MGI:1914705]
ENSMUSG00000031963	2282.94	0.314879	0.0871853	3.61161	0.000304302	0.0212728	Bmper	BMP-binding endothelial regulator [Source:MGI Symbol;Acc:MGI:1920480]
ENSMUSG00000068699	6628.73	0.314996	0.0918755	3.42851	0.000606913	0.0361835	Flnc	filamin C, gamma [Source:MGI Symbol;Acc:MGI:95557]
ENSMUSG00000002265	20298	0.320037	0.0803755	3.98178	6.84023e-05	0.00671235	Peg3	paternally expressed 3 [Source:MGI Symbol;Acc:MGI:104748]
ENSMUSG00000039680	1334.1	0.322018	0.0925411	3.47973	0.000501918	0.0314675	Mrps6	mitochondrial ribosomal protein S6 [Source:MGI Symbol;Acc:MGI:2153111]
ENSMUSG00000026149	66.347	0.323205	0.0943011	3.42737	0.00060946	0.0361987	Tm4sf20	transmembrane 4 L six family member 20 [Source:MGI Symbol;Acc:MGI:1913511]
ENSMUSG00000069806	1620.4	0.32405	0.0911343	3.55574	0.000376911	0.0248658	Cacng7	calcium channel, voltage-dependent, gamma subunit 7 [Source:MGI Symbol;Acc:MGI:1932374]
ENSMUSG00000028782	1670.55	0.325195	0.0887141	3.66565	0.000246709	0.0182993	Adgrb2	adhesion G protein-coupled receptor B2 [Source:MGI Symbol;Acc:MGI:2451244]
ENSMUSG00000027861	41.4556	0.3257	0.0940869	3.4617	0.000536782	0.0326678	Casq2	calsequestrin 2 [Source:MGI Symbol;Acc:MGI:1309469]
ENSMUSG00000037664	30165.4	0.327083	0.0810845	4.03386	5.48691e-05	0.00581797	Cdkn1c	cyclin-dependent kinase inhibitor 1C (P57) [Source:MGI Symbol;Acc:MGI:104564]
ENSMUSG00000020866	2955.21	0.327148	0.0904601	3.61649	0.000298623	0.0210623	Cacna1g	calcium channel, voltage-dependent, T type, alpha 1G subunit [Source:MGI Symbol;Acc:MGI:1201678]
ENSMUSG00000061576	2038.6	0.327422	0.0920477	3.55709	0.000374984	0.0248658	Dpp6	dipeptidylpeptidase 6 [Source:MGI Symbol;Acc:MGI:94921]
ENSMUSG00000032717	1425.96	0.327539	0.0981745	3.3363	0.000849027	0.0457808	Mdfi	MyoD family inhibitor [Source:MGI Symbol;Acc:MGI:107687]
ENSMUSG00000059049	6333.28	0.327769	0.0747123	4.38708	1.14881e-05	0.00164695	Frem1	Fras1 related extracellular matrix protein 1 [Source:MGI Symbol;Acc:MGI:2670972]
ENSMUSG00000022723	1655.25	0.328669	0.0945412	3.47646	0.000508081	0.0314941	Crybg3	beta-gamma crystallin domain containing 3 [Source:MGI Symbol;Acc:MGI:2676311]
ENSMUSG00000016763	2844.55	0.330903	0.0899834	3.67738	0.000235643	0.0176442	Scube1	signal peptide, CUB domain, EGF-like 1 [Source:MGI Symbol;Acc:MGI:1890616]
ENSMUSG00000022894	1847.32	0.33161	0.0953519	3.47775	0.000505649	0.0314941	Adamts5	a disintegrin-like and metallopeptidase (reprolysin type) with thrombospondin type 1 motif, 5 (aggrecanase-2) [Source:MGI Symbol;Acc:MGI:1346321]
ENSMUSG00000024608	14218.4	0.335084	0.0874347	3.83239	0.000126903	0.0108964	Rps14	ribosomal protein S14 [Source:MGI Symbol;Acc:MGI:98107]
ENSMUSG00000040260	2948.82	0.337824	0.0836847	4.03686	5.4171e-05	0.00578276	Daam2	dishevelled associated activator of morphogenesis 2 [Source:MGI Symbol;Acc:MGI:1923691]
ENSMUSG00000029231	18482.5	0.344136	0.0753129	4.56942	4.89078e-06	0.000757544	Pdgfra	platelet derived growth factor receptor, alpha polypeptide [Source:MGI Symbol;Acc:MGI:97530]
ENSMUSG00000001025	3465.72	0.346768	0.0973511	3.56203	0.000368	0.0245318	S100a6	S100 calcium binding protein A6 (calcyclin) [Source:MGI Symbol;Acc:MGI:1339467]
ENSMUSG00000001020	101.418	0.347589	0.103301	3.36482	0.000765937	0.0423113	S100a4	S100 calcium binding protein A4 [Source:MGI Symbol;Acc:MGI:1330282]
ENSMUSG00000036446	2696.9	0.348162	0.0997821	3.48922	0.000484433	0.0304923	Lum	lumican [Source:MGI Symbol;Acc:MGI:109347]
ENSMUSG00000045573	8195.68	0.349832	0.0741433	4.71832	2.37798e-06	0.000399678	Penk	preproenkephalin [Source:MGI Symbol;Acc:MGI:104629]
ENSMUSG00000078302	4124.17	0.351559	0.0890264	3.94893	7.85013e-05	0.00747134	Foxd1	forkhead box D1 [Source:MGI Symbol;Acc:MGI:1347463]
ENSMUSG00000030409	1965.49	0.352011	0.101489	3.46847	0.000523434	0.0323036	Dmpk	dystrophia myotonica-protein kinase [Source:MGI Symbol;Acc:MGI:94906]
ENSMUSG00000022836	16314.9	0.353934	0.0807052	4.38552	1.15711e-05	0.00164695	Mylk	myosin, light polypeptide kinase [Source:MGI Symbol;Acc:MGI:894806]
ENSMUSG00000030306	2300.49	0.35583	0.0889929	3.99841	6.37692e-05	0.00641757	Tmtc1	transmembrane and tetratricopeptide repeat containing 1 [Source:MGI Symbol;Acc:MGI:3039590]
ENSMUSG00000026833	1721.93	0.356598	0.0858507	4.1537	3.27138e-05	0.00371649	Olfm1	olfactomedin 1 [Source:MGI Symbol;Acc:MGI:1860437]
ENSMUSG00000022840	614.602	0.357492	0.107748	3.31785	0.000907145	0.0482558	Adcy5	adenylate cyclase 5 [Source:MGI Symbol;Acc:MGI:99673]
ENSMUSG00000067818	8845.25	0.35882	0.0912466	3.93242	8.40947e-05	0.00795576	Myl9	myosin, light polypeptide 9, regulatory [Source:MGI Symbol;Acc:MGI:2138915]
ENSMUSG00000029093	1894.25	0.364617	0.0862557	4.22717	2.3665e-05	0.00285407	Sorcs2	sortilin-related VPS10 domain containing receptor 2 [Source:MGI Symbol;Acc:MGI:1932289]
ENSMUSG00000054728	1765.56	0.364663	0.0856242	4.25888	2.05453e-05	0.00259676	Phactr1	phosphatase and actin regulator 1 [Source:MGI Symbol;Acc:MGI:2659021]
ENSMUSG00000020181	753.263	0.366384	0.104869	3.49373	0.000476325	0.0301019	Nav3	neuron navigator 3 [Source:MGI Symbol;Acc:MGI:2183703]
ENSMUSG00000027375	3571.43	0.369038	0.0838463	4.40137	1.07569e-05	0.0015736	Mal	myelin and lymphocyte protein, T cell differentiation protein [Source:MGI Symbol;Acc:MGI:892970]
ENSMUSG00000032036	522.804	0.370388	0.109737	3.37523	0.000737545	0.0412535	Kirrel3	kin of IRRE like 3 (Drosophila) [Source:MGI Symbol;Acc:MGI:1914953]
ENSMUSG00000055254	3254.2	0.371199	0.0850405	4.36496	1.27144e-05	0.00177765	Ntrk2	neurotrophic tyrosine kinase, receptor, type 2 [Source:MGI Symbol;Acc:MGI:97384]
ENSMUSG00000037206	8264.29	0.372799	0.0742075	5.02374	5.06756e-07	0.000108192	Islr	immunoglobulin superfamily containing leucine-rich repeat [Source:MGI Symbol;Acc:MGI:1349645]
ENSMUSG00000027524	433.274	0.373137	0.110585	3.3742	0.000740308	0.0412535	Edn3	endothelin 3 [Source:MGI Symbol;Acc:MGI:95285]
ENSMUSG00000038415	1175.81	0.373683	0.0916103	4.07905	4.52194e-05	0.0048933	Foxq1	forkhead box Q1 [Source:MGI Symbol;Acc:MGI:1298228]
ENSMUSG00000049265	474.424	0.382094	0.109101	3.50222	0.000461399	0.0292757	Kcnk3	potassium channel, subfamily K, member 3 [Source:MGI Symbol;Acc:MGI:1100509]
ENSMUSG00000037820	4860.59	0.38242	0.0795739	4.80585	1.54092e-06	0.000286412	Tgm2	transglutaminase 2, C polypeptide [Source:MGI Symbol;Acc:MGI:98731]
ENSMUSG00000027574	632.25	0.382748	0.102929	3.71857	0.000200351	0.01567	Nkain4	Na+/K+ transporting ATPase interacting 4 [Source:MGI Symbol;Acc:MGI:1915372]
ENSMUSG00000050315	1260.69	0.384613	0.0988029	3.89273	9.91221e-05	0.00900017	Synpo2	synaptopodin 2 [Source:MGI Symbol;Acc:MGI:2153070]
ENSMUSG00000055489	421.483	0.384677	0.112573	3.41712	0.000632863	0.0370319	Ano5	anoctamin 5 [Source:MGI Symbol;Acc:MGI:3576659]
ENSMUSG00000029778	700.207	0.385137	0.103471	3.72219	0.000197504	0.0156018	Adcyap1r1	adenylate cyclase activating polypeptide 1 receptor 1 [Source:MGI Symbol;Acc:MGI:108449]
ENSMUSG00000054871	1103.23	0.385355	0.0972365	3.96307	7.39921e-05	0.00712805	Tmem158	transmembrane protein 158 [Source:MGI Symbol;Acc:MGI:1919559]
ENSMUSG00000030096	9259.24	0.388657	0.074293	5.23141	1.68223e-07	4.08885e-05	Slc6a6	solute carrier family 6 (neurotransmitter transporter, taurine), member 6 [Source:MGI Symbol;Acc:MGI:98488]
ENSMUSG00000029096	844.59	0.389934	0.102306	3.81144	0.000138159	0.0114282	Htra3	HtrA serine peptidase 3 [Source:MGI Symbol;Acc:MGI:1925808]
ENSMUSG00000050503	478.743	0.391743	0.116901	3.35108	0.000804976	0.0440063	Fbxl22	F-box and leucine-rich repeat protein 22 [Source:MGI Symbol;Acc:MGI:1921415]
ENSMUSG00000020542	445.621	0.39426	0.112002	3.52011	0.000431375	0.0277045	Myocd	myocardin [Source:MGI Symbol;Acc:MGI:2137495]
ENSMUSG00000060467	963.01	0.395235	0.103519	3.81798	0.00013455	0.0112474	Gm10080	predicted gene 10080 [Source:MGI Symbol;Acc:MGI:3710529]
ENSMUSG00000038668	2804.87	0.395288	0.0825603	4.78787	1.68561e-06	0.000309662	Lpar1	lysophosphatidic acid receptor 1 [Source:MGI Symbol;Acc:MGI:108429]
ENSMUSG00000028626	1251.01	0.395496	0.0958875	4.12459	3.71399e-05	0.00416151	Col9a2	collagen, type IX, alpha 2 [Source:MGI Symbol;Acc:MGI:88466]
ENSMUSG00000031613	476.429	0.400623	0.110723	3.61824	0.00029661	0.0210141	Hpgd	hydroxyprostaglandin dehydrogenase 15 (NAD) [Source:MGI Symbol;Acc:MGI:108085]
ENSMUSG00000005338	400.087	0.402926	0.113065	3.56366	0.000365715	0.0244828	Cadm3	cell adhesion molecule 3 [Source:MGI Symbol;Acc:MGI:2137858]
ENSMUSG00000046818	974.804	0.40381	0.0952743	4.23839	2.25127e-05	0.00280062	Ddit4l	DNA-damage-inducible transcript 4-like [Source:MGI Symbol;Acc:MGI:1920534]
ENSMUSG00000041731	4075.59	0.409446	0.0758771	5.39617	6.80773e-08	1.92063e-05	Pgm5	phosphoglucomutase 5 [Source:MGI Symbol;Acc:MGI:1925668]
ENSMUSG00000026840	988.337	0.41076	0.111145	3.69571	0.000219275	0.0167562	Lamc3	laminin gamma 3 [Source:MGI Symbol;Acc:MGI:1344394]
ENSMUSG00000033595	353.328	0.414335	0.114309	3.6247	0.000289299	0.0205884	Lgi3	leucine-rich repeat LGI family, member 3 [Source:MGI Symbol;Acc:MGI:2182619]
ENSMUSG00000032377	470.698	0.415798	0.108792	3.82196	0.000132393	0.0111259	Plscr4	phospholipid scramblase 4 [Source:MGI Symbol;Acc:MGI:2143267]
ENSMUSG00000020653	1076.2	0.416304	0.0968376	4.29899	1.71578e-05	0.00222194	Klf11	Kruppel-like factor 11 [Source:MGI Symbol;Acc:MGI:2653368]
ENSMUSG00000059022	789.452	0.417458	0.108996	3.83004	0.00012812	0.0109414	Kcp	kielin/chordin-like protein [Source:MGI Symbol;Acc:MGI:2141640]
ENSMUSG00000024261	314.469	0.418332	0.115408	3.62481	0.000289177	0.0205884	Syt4	synaptotagmin IV [Source:MGI Symbol;Acc:MGI:101759]
ENSMUSG00000026639	657.228	0.419546	0.110721	3.78922	0.000151124	0.0124354	Lamb3	laminin, beta 3 [Source:MGI Symbol;Acc:MGI:99915]
ENSMUSG00000007682	844.211	0.420932	0.104965	4.01023	6.06609e-05	0.00626393	Dio2	deiodinase, iodothyronine, type II [Source:MGI Symbol;Acc:MGI:1338833]
ENSMUSG00000027500	103.363	0.424936	0.104111	4.08155	4.47356e-05	0.00487433	Stmn2	stathmin-like 2 [Source:MGI Symbol;Acc:MGI:98241]
ENSMUSG00000020524	916.8	0.426658	0.0970538	4.3961	1.10212e-05	0.00159747	Gria1	glutamate receptor, ionotropic, AMPA1 (alpha 1) [Source:MGI Symbol;Acc:MGI:95808]
ENSMUSG00000031825	1665.93	0.430514	0.0994151	4.33047	1.4879e-05	0.00199214	Crispld2	cysteine-rich secretory protein LCCL domain containing 2 [Source:MGI Symbol;Acc:MGI:1926142]
ENSMUSG00000036181	1790.97	0.430905	0.101928	4.22756	2.36239e-05	0.00285407	Hist1h1c	histone cluster 1, H1c [Source:MGI Symbol;Acc:MGI:1931526]
ENSMUSG00000020788	424.463	0.431283	0.110143	3.91567	9.0153e-05	0.00842797	Atp2a3	ATPase, Ca++ transporting, ubiquitous [Source:MGI Symbol;Acc:MGI:1194503]
ENSMUSG00000025780	1216.92	0.438243	0.092186	4.7539	1.99531e-06	0.000350259	Itih5	inter-alpha (globulin) inhibitor H5 [Source:MGI Symbol;Acc:MGI:1925751]
ENSMUSG00000042436	12337.9	0.438785	0.0858437	5.11144	3.19713e-07	7.01548e-05	Mfap4	microfibrillar-associated protein 4 [Source:MGI Symbol;Acc:MGI:1342276]
ENSMUSG00000031595	888.999	0.441286	0.109631	4.02519	5.69301e-05	0.00599626	Pdgfrl	platelet-derived growth factor receptor-like [Source:MGI Symbol;Acc:MGI:1916047]
ENSMUSG00000002266	928.239	0.445091	0.108446	4.10425	4.05627e-05	0.00447184	Zim1	zinc finger, imprinted 1 [Source:MGI Symbol;Acc:MGI:1341879]
ENSMUSG00000006205	1167.9	0.447561	0.106922	4.18587	2.84072e-05	0.0033493	Htra1	HtrA serine peptidase 1 [Source:MGI Symbol;Acc:MGI:1929076]
ENSMUSG00000022464	4499.42	0.450351	0.0796748	5.65237	1.58253e-08	5.10254e-06	Slc38a4	solute carrier family 38, member 4 [Source:MGI Symbol;Acc:MGI:1916604]
ENSMUSG00000041237	176.843	0.452196	0.117732	3.8409	0.000122585	0.010632	Pklr	pyruvate kinase liver and red blood cell [Source:MGI Symbol;Acc:MGI:97604]
ENSMUSG00000074971	950.323	0.455624	0.0957842	4.75677	1.96713e-06	0.000349198	Fibin	fin bud initiation factor homolog (zebrafish) [Source:MGI Symbol;Acc:MGI:1914856]
ENSMUSG00000040569	1194.85	0.456417	0.0936306	4.87466	1.08995e-06	0.000212595	Slc26a7	solute carrier family 26, member 7 [Source:MGI Symbol;Acc:MGI:2384791]
ENSMUSG00000030862	921.681	0.458967	0.102501	4.47769	7.54539e-06	0.00113533	Cpxm2	carboxypeptidase X 2 (M14 family) [Source:MGI Symbol;Acc:MGI:1926006]
ENSMUSG00000031273	484.234	0.462645	0.109933	4.20843	2.5715e-05	0.00307782	Col4a6	collagen, type IV, alpha 6 [Source:MGI Symbol;Acc:MGI:2152695]
ENSMUSG00000038393	7319.31	0.465762	0.110729	4.20634	2.59542e-05	0.00308309	Txnip	thioredoxin interacting protein [Source:MGI Symbol;Acc:MGI:1889549]
ENSMUSG00000053399	904.907	0.466395	0.100854	4.62447	3.75558e-06	0.000599337	Adamts18	a disintegrin-like and metallopeptidase (reprolysin type) with thrombospondin type 1 motif, 18 [Source:MGI Symbol;Acc:MGI:2442600]
ENSMUSG00000005686	720.296	0.469003	0.10075	4.65514	3.23764e-06	0.000521953	Ampd3	adenosine monophosphate deaminase 3 [Source:MGI Symbol;Acc:MGI:1096344]
ENSMUSG00000022265	3185.89	0.471919	0.078756	5.99217	2.0706e-09	8.17837e-07	Ank	progressive ankylosis [Source:MGI Symbol;Acc:MGI:3045421]
ENSMUSG00000053199	805.531	0.476302	0.103429	4.60512	4.1222e-06	0.000644818	Arhgap20	Rho GTPase activating protein 20 [Source:MGI Symbol;Acc:MGI:2445175]
ENSMUSG00000070802	2708.12	0.476769	0.0813099	5.8636	4.52941e-09	1.66419e-06	Pnmal2	PNMA-like 2 [Source:MGI Symbol;Acc:MGI:3645856]
ENSMUSG00000042659	2005.66	0.476916	0.11444	4.1674	3.08098e-05	0.00355302	Arrdc4	arrestin domain containing 4 [Source:MGI Symbol;Acc:MGI:1913662]
ENSMUSG00000055523	83.0958	0.478272	0.110961	4.31028	1.63052e-05	0.00212897	Gucy2g	guanylate cyclase 2g [Source:MGI Symbol;Acc:MGI:106025]
ENSMUSG00000026574	531.735	0.479535	0.110579	4.3366	1.44706e-05	0.00195403	Dpt	dermatopontin [Source:MGI Symbol;Acc:MGI:1928392]
ENSMUSG00000026185	38442.5	0.482114	0.0778148	6.19566	5.80425e-10	2.6971e-07	Igfbp5	insulin-like growth factor binding protein 5 [Source:MGI Symbol;Acc:MGI:96440]
ENSMUSG00000050700	1215.18	0.489604	0.0952953	5.13775	2.78046e-07	6.18712e-05	Emilin3	elastin microfibril interfacer 3 [Source:MGI Symbol;Acc:MGI:2389142]
ENSMUSG00000037625	2168.4	0.49172	0.0831176	5.91595	3.29956e-09	1.27146e-06	Cldn11	claudin 11 [Source:MGI Symbol;Acc:MGI:106925]
ENSMUSG00000056174	3471.67	0.49225	0.0953502	5.16255	2.43604e-07	5.49815e-05	Col8a2	collagen, type VIII, alpha 2 [Source:MGI Symbol;Acc:MGI:88464]
ENSMUSG00000032925	154.236	0.497088	0.11461	4.3372	1.44312e-05	0.00195403	Itgbl1	integrin, beta-like 1 [Source:MGI Symbol;Acc:MGI:2443439]
ENSMUSG00000026879	18188.6	0.499972	0.0808907	6.18083	6.37661e-10	2.8784e-07	Gsn	gelsolin [Source:MGI Symbol;Acc:MGI:95851]
ENSMUSG00000025491	1324.76	0.502824	0.0920546	5.46224	4.70167e-08	1.35058e-05	Ifitm1	interferon induced transmembrane protein 1 [Source:MGI Symbol;Acc:MGI:1915963]
ENSMUSG00000058914	276.157	0.510444	0.117663	4.33819	1.43658e-05	0.00195403	C1qtnf3	C1q and tumor necrosis factor related protein 3 [Source:MGI Symbol;Acc:MGI:1932136]
ENSMUSG00000040170	2773.9	0.516157	0.0995639	5.18418	2.16965e-07	5.04092e-05	Fmo2	flavin containing monooxygenase 2 [Source:MGI Symbol;Acc:MGI:1916776]
ENSMUSG00000027875	577.032	0.534565	0.109904	4.86392	1.15085e-06	0.000219063	Hmgcs2	3-hydroxy-3-methylglutaryl-Coenzyme A synthase 2 [Source:MGI Symbol;Acc:MGI:101939]
ENSMUSG00000089774	2145.62	0.53479	0.0842861	6.34493	2.22525e-10	1.06536e-07	Slc5a3	solute carrier family 5 (inositol transporters), member 3 [Source:MGI Symbol;Acc:MGI:1858226]
ENSMUSG00000030283	816.386	0.538029	0.101068	5.32345	1.01816e-07	2.68098e-05	St8sia1	ST8 alpha-N-acetyl-neuraminide alpha-2,8-sialyltransferase 1 [Source:MGI Symbol;Acc:MGI:106011]
ENSMUSG00000028370	2662.54	0.541911	0.0879555	6.16119	7.22008e-10	3.16861e-07	Pappa	pregnancy-associated plasma protein A [Source:MGI Symbol;Acc:MGI:97479]
ENSMUSG00000040181	809.854	0.549986	0.104887	5.24362	1.57458e-07	3.88701e-05	Fmo1	flavin containing monooxygenase 1 [Source:MGI Symbol;Acc:MGI:1310002]
ENSMUSG00000062151	201.633	0.551956	0.118092	4.67394	2.95482e-06	0.00048127	Unc13c	unc-13 homolog C (C. elegans) [Source:MGI Symbol;Acc:MGI:2149021]
ENSMUSG00000044217	236.01	0.55965	0.118191	4.73514	2.18906e-06	0.000371881	Aqp5	aquaporin 5 [Source:MGI Symbol;Acc:MGI:106215]
ENSMUSG00000037379	1222.92	0.574627	0.107055	5.3676	7.9793e-08	2.13669e-05	Spon2	spondin 2, extracellular matrix protein [Source:MGI Symbol;Acc:MGI:1923724]
ENSMUSG00000001739	260.601	0.580409	0.116879	4.96592	6.83777e-07	0.000142145	Cldn15	claudin 15 [Source:MGI Symbol;Acc:MGI:1913103]
ENSMUSG00000038156	1381.66	0.582965	0.0906388	6.43174	1.26147e-10	6.22814e-08	Spon1	spondin 1, (f-spondin) extracellular matrix protein [Source:MGI Symbol;Acc:MGI:2385287]
ENSMUSG00000026676	830.561	0.593478	0.100778	5.88898	3.88581e-09	1.46171e-06	Ccdc3	coiled-coil domain containing 3 [Source:MGI Symbol;Acc:MGI:1921436]
ENSMUSG00000079227	211.948	0.634552	0.118209	5.36803	7.96004e-08	2.13669e-05	Ccr5	chemokine (C-C motif) receptor 5 [Source:MGI Symbol;Acc:MGI:107182]
ENSMUSG00000001642	917.83	0.640195	0.0963676	6.64326	3.06821e-11	1.93899e-08	Akr1b3	aldo-keto reductase family 1, member B3 (aldose reductase) [Source:MGI Symbol;Acc:MGI:1353494]
ENSMUSG00000027559	305.538	0.642621	0.115619	5.55807	2.72772e-08	8.45005e-06	Car3	carbonic anhydrase 3 [Source:MGI Symbol;Acc:MGI:88270]
ENSMUSG00000002289	942.419	0.673055	0.104378	6.44823	1.13163e-10	5.9409e-08	Angptl4	angiopoietin-like 4 [Source:MGI Symbol;Acc:MGI:1888999]
ENSMUSG00000056293	664.619	0.718185	0.107184	6.70047	2.07745e-11	1.36757e-08	Gsdmc2	gasdermin C2 [Source:MGI Symbol;Acc:MGI:2146102]
ENSMUSG00000026725	173.849	0.764591	0.11816	6.47083	9.74641e-11	5.30978e-08	Tnn	tenascin N [Source:MGI Symbol;Acc:MGI:2665790]
ENSMUSG00000042254	352.557	0.794864	0.116488	6.82358	8.87983e-12	7.01463e-09	Cilp	cartilage intermediate layer protein, nucleotide pyrophosphohydrolase [Source:MGI Symbol;Acc:MGI:2444507]
ENSMUSG00000029361	431.215	0.891016	0.11457	7.77702	7.42539e-15	9.77615e-12	Nos1	nitric oxide synthase 1, neuronal [Source:MGI Symbol;Acc:MGI:97360]
ENSMUSG00000048424	152.08	0.935954	0.116567	8.02933	9.80065e-16	1.5484e-12	Ranbp3l	RAN binding protein 3-like [Source:MGI Symbol;Acc:MGI:2444654]
ENSMUSG00000055827	692.662	1.00402	0.108929	9.21716	3.0508e-20	8.03327e-17	Gsdmc3	gasdermin C3 [Source:MGI Symbol;Acc:MGI:3580656]
ENSMUSG00000038963	355.105	1.11257	0.115944	9.59571	8.33396e-22	3.29171e-18	Slco4a1	solute carrier organic anion transporter family, member 4a1 [Source:MGI Symbol;Acc:MGI:1351866]

## Sheet: Toppfun enrichment Down
Category	ID	Name	Source	p-value	q-value Bonferroni	q-value FDR B&H	q-value FDR B&Y	Hit Count in Query List	Hit Count in Genome	Hit in Query List
GO: Molecular Function	GO:0042056	chemoattractant activity		5.12e-07	0.0003313	0.0003313	0.002336	6	40	PDGFB,CXCL10,LGALS3,CCL3,GPNMB,VEGFA
GO: Molecular Function	GO:0019865	immunoglobulin binding		3.285e-06	0.002125	0.0008395	0.005918	5	31	LGALS3,CD200R1,FCGR2B,CD22,FCGR3A
GO: Molecular Function	GO:0048029	monosaccharide binding		3.892e-06	0.002518	0.0008395	0.005918	7	86	MRC1,HK2,HK3,PFKL,SLC2A3,LGALS3,ALDOA
GO: Molecular Function	GO:0008443	phosphofructokinase activity		6.126e-06	0.003964	0.0008882	0.006262	5	35	HK2,HK3,PFKFB3,PFKL,ALDOA
GO: Molecular Function	GO:0042803	protein homodimerization activity		7.835e-06	0.005069	0.0008882	0.006262	22	1019	HEXB,BHLHE41,PDGFB,BHLHE40,DDIT3,LGALS3,BMP2,OXCT1,SLC11A1,GLA,APLN,P2RX4,STC2,PTPRO,HP,HPGDS,CD28,MAFB,ATF3,PLEK,AADAT,VEGFA
GO: Molecular Function	GO:0031726	CCR1 chemokine receptor binding		8.237e-06	0.005329	0.0008882	0.006262	3	6	CCL3,CCL4,CCL7
GO: Molecular Function	GO:0042802	identical protein binding		1.085e-05	0.007022	0.001003	0.007072	33	1997	NPL,HEXB,BHLHE41,PDGFB,CASP1,PFKL,LCP1,BHLHE40,DDIT3,LGALS3,FABP5,CD84,BMP2,OXCT1,SLC11A1,GLA,APLN,P2RX4,STC2,PTPRO,HP,HPGDS,CD28,CCL3,CCL4,MAFB,FTL,ATF3,TNFAIP3,PLEK,AADAT,ALDOA,VEGFA
GO: Molecular Function	GO:0030246	carbohydrate binding		1.358e-05	0.008786	0.001098	0.007743	11	292	HEXB,MRC1,HK2,HK3,CLEC7A,PFKL,SLC2A3,LGALS3,CD22,GALNT6,ALDOA
GO: Molecular Function	GO:0048018	receptor ligand activity		2.421e-05	0.01566	0.00174	0.01227	14	497	SEMA7A,PDGFB,CXCL10,GRN,LGALS3,BMP2,APLN,STC2,CCL3,CCL4,CCL7,GPNMB,IL1A,VEGFA
GO: Molecular Function	GO:0030546	signaling receptor activator activity		2.702e-05	0.01748	0.001748	0.01232	14	502	SEMA7A,PDGFB,CXCL10,GRN,LGALS3,BMP2,APLN,STC2,CCL3,CCL4,CCL7,GPNMB,IL1A,VEGFA
GO: Molecular Function	GO:0005102	signaling receptor binding		2.986e-05	0.01932	0.001757	0.01238	30	1815	SELPLG,SEMA7A,PDGFB,CXCL10,DUSP3,CLEC7A,ESM1,GRN,REN,LCP1,CTSA,LGALS3,BMP2,GLA,APLN,P2RX4,CD22,STC2,CD86,SYK,CCL3,CCL4,CCL7,GPNMB,ARRDC3,ATP1A3,IL1A,MADCAM1,VCAM1,VEGFA
GO: Molecular Function	GO:0019763	immunoglobulin receptor activity		3.403e-05	0.02201	0.001835	0.01293	3	9	CD200R1,FCGR2B,FCGR3A
GO: Molecular Function	GO:0004365	glyceraldehyde-3-phosphate dehydrogenase (NAD+) (phosphorylating) activity		4.738e-05	0.03066	0.002244	0.01582	4	27	HK2,HK3,PFKL,ALDOA
GO: Molecular Function	GO:0019200	carbohydrate kinase activity		4.857e-05	0.03142	0.002244	0.01582	5	53	HK2,HK3,PFKFB3,PFKL,ALDOA
GO: Molecular Function	GO:0016860	intramolecular oxidoreductase activity		6.098e-05	0.03946	0.00263	0.01855	6	90	TBXAS1,HK2,HK3,PFKL,HPGDS,ALDOA
GO: Molecular Function	GO:0030545	receptor regulator activity		6.835e-05	0.04422	0.002685	0.01893	14	547	SEMA7A,PDGFB,CXCL10,GRN,LGALS3,BMP2,APLN,STC2,CCL3,CCL4,CCL7,GPNMB,IL1A,VEGFA
GO: Molecular Function	GO:0004347	glucose-6-phosphate isomerase activity		7.271e-05	0.04704	0.002685	0.01893	4	30	HK2,HK3,PFKL,ALDOA
GO: Molecular Function	GO:0016830	carbon-carbon lyase activity		8.254e-05	0.05341	0.002685	0.01893	6	95	NPL,HK2,HK3,PFKL,ALDOA,MOCOS
GO: Molecular Function	GO:0004332	fructose-bisphosphate aldolase activity		8.299e-05	0.05369	0.002685	0.01893	4	31	HK2,HK3,PFKL,ALDOA
GO: Molecular Function	GO:0003872	6-phosphofructokinase activity		8.299e-05	0.05369	0.002685	0.01893	4	31	HK2,HK3,PFKL,ALDOA
GO: Molecular Function	GO:0004807	triose-phosphate isomerase activity		0.0001067	0.06902	0.003287	0.02317	4	33	HK2,HK3,PFKL,ALDOA
GO: Molecular Function	GO:0005536	glucose binding		0.0001133	0.07331	0.003332	0.02349	3	13	HK2,HK3,SLC2A3
GO: Molecular Function	GO:0005178	integrin binding		0.0001207	0.07809	0.003395	0.02394	7	146	SEMA7A,ESM1,LCP1,SYK,GPNMB,MADCAM1,VCAM1
GO: Molecular Function	GO:0086080	protein binding involved in heterotypic cell-cell adhesion		0.0001434	0.09279	0.003866	0.02726	3	14	NRCAM,SIRPA,CD200R1
GO: Molecular Function	GO:0019770	IgG receptor activity		0.0001682	0.1089	0.004354	0.0307	2	3	FCGR2B,FCGR3A
GO: Molecular Function	GO:0016773	phosphotransferase activity, alcohol group as acceptor		0.0001962	0.127	0.004883	0.03443	24	1444	RAP2A,HK2,HK3,PDGFB,CXCL10,CD300A,DUSP3,PFKFB3,PFKL,LCP2,SLA,BMP2,SLC11A1,TRIB3,TREM2,PKIB,SYK,OSBPL8,CCL3,TNFAIP3,GPNMB,ALDOA,VEGFA,NCKAP1L
GO: Molecular Function	GO:0016861	intramolecular oxidoreductase activity, interconverting aldoses and ketoses		0.0003035	0.1963	0.006937	0.04891	4	43	HK2,HK3,PFKL,ALDOA
GO: Molecular Function	GO:0016832	aldehyde-lyase activity		0.0003035	0.1963	0.006937	0.04891	4	43	HK2,HK3,PFKL,ALDOA
GO: Molecular Function	GO:0005125	cytokine activity		0.0003109	0.2012	0.006937	0.04891	8	225	CXCL10,GRN,BMP2,CCL3,CCL4,CCL7,IL1A,VEGFA
GO: Molecular Function	GO:0016502	nucleotide receptor activity		0.0004345	0.2811	0.009069	0.06394	3	20	GPR34,PTAFR,P2RX4
GO: Molecular Function	GO:0001614	purinergic nucleotide receptor activity		0.0004345	0.2811	0.009069	0.06394	3	20	GPR34,PTAFR,P2RX4
GO: Molecular Function	GO:0008009	chemokine activity		0.0005437	0.3518	0.01026	0.07237	4	50	CXCL10,CCL3,CCL4,CCL7
GO: Molecular Function	GO:0070061	fructose binding		0.0005553	0.3593	0.01026	0.07237	2	5	PFKL,ALDOA
GO: Molecular Function	GO:0008865	fructokinase activity		0.0005553	0.3593	0.01026	0.07237	2	5	HK2,HK3
GO: Molecular Function	GO:0019158	mannokinase activity		0.0005553	0.3593	0.01026	0.07237	2	5	HK2,HK3
GO: Molecular Function	GO:0016772	transferase activity, transferring phosphorus-containing groups		0.0006499	0.4205	0.01161	0.08186	27	1859	RAP2A,HK2,HK3,PDGFB,CXCL10,CD300A,DUSP3,PFKFB3,PFKL,LCP2,SLA,ZFP36,BMP2,SLC11A1,TRIB3,TREM2,PKIB,SYK,OSBPL8,CCL3,TNFAIP3,GPNMB,ALDOA,UAP1L1,MOCOS,VEGFA,NCKAP1L
GO: Molecular Function	GO:0046961	proton-transporting ATPase activity, rotational mechanism		0.000664	0.4296	0.01161	0.08186	3	23	ATP6V1B2,ATP6V0A1,ATP6V0D2
GO: Molecular Function	GO:0019863	IgE binding		0.0008288	0.5362	0.01411	0.09949	2	6	LGALS3,FCGR3A
GO: Molecular Function	GO:0098772	molecular function regulator		0.0009422	0.6096	0.01563	0.1102	27	1905	FNIP2,SEMA7A,PDGFB,CXCL10,CASP1,GRN,APOBEC1,SIRPA,CTSA,RGS1,RGS16,LGALS3,BMP2,APLN,TRIB3,STC2,RASGRP3,PKIB,CCL3,CCL4,CCL7,ARHGAP25,GPNMB,IL1A,VAV1,VEGFA,NCKAP1L
GO: Molecular Function	GO:0016301	kinase activity		0.001038	0.6713	0.01678	0.1183	24	1621	RAP2A,HK2,HK3,PDGFB,CXCL10,CD300A,DUSP3,PFKFB3,PFKL,LCP2,SLA,BMP2,SLC11A1,TRIB3,TREM2,PKIB,SYK,OSBPL8,CCL3,TNFAIP3,GPNMB,ALDOA,VEGFA,NCKAP1L
GO: Molecular Function	GO:0043426	MRF binding		0.001155	0.747	0.01822	0.1285	2	7	BHLHE41,BHLHE40
GO: Molecular Function	GO:0046983	protein dimerization activity		0.001375	0.8896	0.02098	0.1479	23	1557	HEXB,BHLHE41,PDGFB,BHLHE40,DDIT3,LGALS3,BMP2,OXCT1,SLC11A1,GLA,APLN,RRAGD,P2RX4,STC2,PTPRO,HP,HPGDS,CD28,MAFB,ATF3,PLEK,AADAT,VEGFA
GO: Molecular Function	GO:0016620	oxidoreductase activity, acting on the aldehyde or oxo group of donors, NAD or NADP as acceptor		0.001394	0.9021	0.02098	0.1479	6	161	HK2,HK3,ALDH1L1,PFKFB3,PFKL,ALDOA
GO: Molecular Function	GO:0098631	cell adhesion mediator activity		0.001465	0.9478	0.02154	0.1519	4	65	NRCAM,SIRPA,CD200R1,MADCAM1
GO: Molecular Function	GO:0031730	CCR5 chemokine receptor binding		0.001532	0.9911	0.02202	0.1553	2	8	CCL3,CCL4
GO: Molecular Function	GO:0019900	kinase binding		0.001655	1	0.02328	0.1641	16	925	CXCL10,DUSP3,CASP1,SIRPA,PFKL,PTAFR,ZFP36,TRIB3,CD28,RASGRP3,TREM2,PKIB,SYK,TNFAIP3,PLEK,NCKAP1L
GO: Molecular Function	GO:0015175	neutral amino acid transmembrane transporter activity		0.00177	1	0.02436	0.1718	3	32	SLC6A18,SLC43A2,SLC7A8
GO: Molecular Function	GO:0016903	oxidoreductase activity, acting on the aldehyde or oxo group of donors		0.001838	1	0.02478	0.1747	6	170	HK2,HK3,ALDH1L1,PFKFB3,PFKL,ALDOA
GO: Molecular Function	GO:0042379	chemokine receptor binding		0.00203	1	0.02681	0.189	4	71	CXCL10,CCL3,CCL4,CCL7
GO: Molecular Function	GO:0050839	cell adhesion molecule binding		0.00212	1	0.02743	0.1934	11	525	SEMA7A,ESM1,LCP1,NDRG1,P2RX4,PTPRO,SYK,GPNMB,ALDOA,MADCAM1,VCAM1
GO: Molecular Function	GO:0004445	inositol-polyphosphate 5-phosphatase activity		0.002438	1	0.02926	0.2063	2	10	INPP5D,PLEK
GO: Molecular Function	GO:0005126	cytokine receptor binding		0.002552	1	0.02926	0.2063	8	312	CXCL10,BMP2,SYK,CCL3,CCL4,CCL7,IL1A,VEGFA
GO: Molecular Function	GO:0004634	phosphopyruvate hydratase activity		0.002575	1	0.02926	0.2063	5	125	HK2,HK3,PFKFB3,PFKL,ALDOA
GO: Molecular Function	GO:0043891	glyceraldehyde-3-phosphate dehydrogenase (NAD(P)+) (phosphorylating) activity		0.002575	1	0.02926	0.2063	5	125	HK2,HK3,PFKFB3,PFKL,ALDOA
GO: Molecular Function	GO:0004618	phosphoglycerate kinase activity		0.002575	1	0.02926	0.2063	5	125	HK2,HK3,PFKFB3,PFKL,ALDOA
GO: Molecular Function	GO:0004619	phosphoglycerate mutase activity		0.002575	1	0.02926	0.2063	5	125	HK2,HK3,PFKFB3,PFKL,ALDOA
GO: Molecular Function	GO:0060089	molecular transducer activity		0.002578	1	0.02926	0.2063	25	1836	MRC1,PDGFB,GPR34,CXCL10,CD300A,CLEC7A,EVI2A,PTAFR,LGALS3,CD200R1,P2RX4,FCGR2B,CD22,FCGR3A,PTPRO,GPR157,CD28,CD86,TREM2,PKIB,C3AR1,TNFAIP3,OSMR,IL7R,VEGFA
GO: Molecular Function	GO:0016774	phosphotransferase activity, carboxyl group as acceptor		0.002758	1	0.03077	0.2169	5	127	HK2,HK3,PFKFB3,PFKL,ALDOA
GO: Molecular Function	GO:0008047	enzyme activator activity		0.002867	1	0.03144	0.2216	11	546	PDGFB,CASP1,APOBEC1,CTSA,RGS1,RGS16,BMP2,RASGRP3,CCL3,ARHGAP25,NCKAP1L
GO: Molecular Function	GO:0046030	inositol trisphosphate phosphatase activity		0.002965	1	0.03145	0.2217	2	11	INPP5D,PLEK
GO: Molecular Function	GO:0019864	IgG binding		0.002965	1	0.03145	0.2217	2	11	FCGR2B,FCGR3A
GO: Molecular Function	GO:0022804	active transmembrane transporter activity		0.003085	1	0.03187	0.2247	9	395	SLC6A18,ATP6V1B2,ATP6V0A1,SLC15A3,MFSD12,SLC11A1,SLC16A3,ATP6V0D2,ATP1A3
GO: Molecular Function	GO:0044769	ATPase activity, coupled to transmembrane movement of ions, rotational mechanism		0.003138	1	0.03187	0.2247	3	39	ATP6V1B2,ATP6V0A1,ATP6V0D2
GO: Molecular Function	GO:0016868	intramolecular transferase activity, phosphotransferases		0.003153	1	0.03187	0.2247	5	131	HK2,HK3,PFKFB3,PFKL,ALDOA
GO: Molecular Function	GO:0030234	enzyme regulator activity		0.003695	1	0.03678	0.2593	17	1096	FNIP2,PDGFB,CXCL10,CASP1,APOBEC1,SIRPA,CTSA,RGS1,RGS16,LGALS3,BMP2,TRIB3,RASGRP3,PKIB,CCL3,ARHGAP25,NCKAP1L
GO: Molecular Function	GO:0070001	aspartic-type peptidase activity		0.003877	1	0.03801	0.268	3	42	GRN,REN,CTSD
GO: Molecular Function	GO:0001608	G protein-coupled nucleotide receptor activity		0.004163	1	0.03961	0.2793	2	13	GPR34,PTAFR
GO: Molecular Function	GO:0045028	G protein-coupled purinergic nucleotide receptor activity		0.004163	1	0.03961	0.2793	2	13	GPR34,PTAFR
GO: Molecular Function	GO:0019829	ATPase-coupled cation transmembrane transporter activity		0.00424	1	0.03976	0.2803	4	87	ATP6V1B2,ATP6V0A1,ATP6V0D2,ATP1A3
GO: Molecular Function	GO:0043394	proteoglycan binding		0.004424	1	0.04089	0.2883	3	44	GPNMB,ATP1A3,CTSB
GO: Molecular Function	GO:0004672	protein kinase activity		0.004676	1	0.04261	0.3004	19	1315	RAP2A,PDGFB,CXCL10,CD300A,DUSP3,LCP2,SLA,BMP2,SLC11A1,TRIB3,TREM2,PKIB,SYK,OSBPL8,CCL3,TNFAIP3,GPNMB,VEGFA,NCKAP1L
GO: Molecular Function	GO:0042625	ATPase-coupled ion transmembrane transporter activity		0.004975	1	0.04429	0.3123	4	91	ATP6V1B2,ATP6V0A1,ATP6V0D2,ATP1A3
GO: Molecular Function	GO:0016866	intramolecular transferase activity		0.004997	1	0.04429	0.3123	5	146	HK2,HK3,PFKFB3,PFKL,ALDOA
GO: Molecular Function	GO:0048020	CCR chemokine receptor binding		0.005329	1	0.04641	0.3272	3	47	CCL3,CCL4,CCL7
GO: Molecular Function	GO:0022853	active ion transmembrane transporter activity		0.00538	1	0.04641	0.3272	7	280	SLC6A18,ATP6V1B2,ATP6V0A1,SLC15A3,SLC11A1,ATP6V0D2,ATP1A3
GO: Molecular Function	GO:0004340	glucokinase activity		0.005549	1	0.04724	0.3331	2	15	HK2,HK3
GO: Molecular Function	GO:0015026	coreceptor activity		0.005653	1	0.0475	0.3349	3	48	CD22,CD28,CD86
GO: Molecular Function	GO:0015078	proton transmembrane transporter activity		0.005753	1	0.04772	0.3365	5	151	ATP6V1B2,ATP6V0A1,SLC15A3,SLC11A1,ATP6V0D2
GO: Molecular Function	GO:0004396	hexokinase activity		0.006311	1	0.04911	0.3462	2	16	HK2,HK3
GO: Molecular Function	GO:0009678	pyrophosphate hydrolysis-driven proton transmembrane transporter activity		0.006696	1	0.04911	0.3462	3	51	ATP6V1B2,ATP6V0A1,ATP6V0D2
GO: Molecular Function	GO:0042578	phosphoric ester hydrolase activity		0.006745	1	0.04911	0.3462	12	700	CD300A,INPP5D,DUSP3,PFKFB3,PTAFR,LGALS3,BMP2,PTPRO,GPR157,C3AR1,PLEK,NCKAP1L
GO: Molecular Function	GO:0016853	isomerase activity		0.006969	1	0.04911	0.3462	7	294	TBXAS1,HK2,HK3,PFKFB3,PFKL,HPGDS,ALDOA
GO: Molecular Function	GO:0005161	platelet-derived growth factor receptor binding		0.007117	1	0.04911	0.3462	2	17	PDGFB,VEGFA
GO: Molecular Function	GO:0003924	GTPase activity		0.007209	1	0.04911	0.3462	13	796	RAP2A,SIRPA,RGS1,RGS16,RRAGD,RASGRP3,RAB7B,CCL3,CCL4,CCL7,ARHGAP25,VAV1,NCKAP1L
GO: Molecular Function	GO:0016491	oxidoreductase activity		0.007316	1	0.04911	0.3462	15	983	TBXAS1,HK2,HK3,PDGFB,ALDH1L1,PFKFB3,PFKL,BDH1,BMP2,GLA,HP,IFI30,FTL,ALDOA,VCAM1
GO: Molecular Function	GO:0036134	12-hydroxyheptadecatrienoic acid synthase activity		0.00759	1	0.04911	0.3462	1	1	TBXAS1
GO: Molecular Function	GO:0004876	complement component C3a receptor activity		0.00759	1	0.04911	0.3462	1	1	C3AR1
GO: Molecular Function	GO:0008747	N-acetylneuraminate lyase activity		0.00759	1	0.04911	0.3462	1	1	NPL
GO: Molecular Function	GO:0052692	raffinose alpha-galactosidase activity		0.00759	1	0.04911	0.3462	1	1	GLA
GO: Molecular Function	GO:0004131	cytosine deaminase activity		0.00759	1	0.04911	0.3462	1	1	APOBEC1
GO: Molecular Function	GO:0099520	ion antiporter activity involved in regulation of presynaptic membrane potential		0.00759	1	0.04911	0.3462	1	1	ATP1A3
GO: Molecular Function	GO:0016170	interleukin-15 receptor binding		0.00759	1	0.04911	0.3462	1	1	SYK
GO: Molecular Function	GO:0015068	glycine amidinotransferase activity		0.00759	1	0.04911	0.3462	1	1	GATM
GO: Molecular Function	GO:0015067	amidinotransferase activity		0.00759	1	0.04911	0.3462	1	1	GATM
GO: Molecular Function	GO:0019772	low-affinity IgG receptor activity		0.00759	1	0.04911	0.3462	1	1	FCGR2B
GO: Molecular Function	GO:0102867	molybdenum cofactor sulfurtransferase activity		0.00759	1	0.04911	0.3462	1	1	MOCOS
GO: Molecular Function	GO:0030487	inositol-4,5-bisphosphate 5-phosphatase activity		0.00759	1	0.04911	0.3462	1	1	INPP5D
GO: Molecular Function	GO:0008265	Mo-molybdopterin cofactor sulfurase activity		0.00759	1	0.04911	0.3462	1	1	MOCOS
GO: Molecular Function	GO:0086037	sodium:potassium-exchanging ATPase activity involved in regulation of cardiac muscle cell membrane potential		0.00759	1	0.04911	0.3462	1	1	ATP1A3
GO: Molecular Function	GO:0047536	2-aminoadipate transaminase activity		0.00759	1	0.04911	0.3462	1	1	AADAT
GO: Biological Process	GO:0001775	cell activation		6.184e-27	2.484e-23	2.484e-23	2.205e-22	58	1558	HEXB,SELPLG,ATP6V0A1,HK3,PDGFB,LAT2,CXCL10,CD300A,INPP5D,DUSP3,LAIR1,CLEC7A,GRN,SIRPA,BCL3,PFKL,PTAFR,LCP1,LCP2,CTSA,SLC2A3,LGALS3,FABP5,TMEM106A,CD84,HAVCR2,SLC11A1,GLA,NDRG1,P2RX4,FCGR2B,CD22,FCGR3A,HP,CD28,CD86,MYO1F,TREM2,SYK,CD53,CD68,CCL3,C3AR1,MAFB,FTL,TNFAIP3,GPNMB,PLEK,CD180,ALDOA,CTSB,CTSD,GNS,VAV1,VCAM1,APBB1IP,IL7R,NCKAP1L
GO: Biological Process	GO:0045321	leukocyte activation		7.546e-26	3.031e-22	1.516e-22	1.345e-21	54	1385	HEXB,SELPLG,ATP6V0A1,HK3,LAT2,CD300A,INPP5D,DUSP3,LAIR1,CLEC7A,GRN,SIRPA,BCL3,PFKL,PTAFR,LCP1,LCP2,CTSA,SLC2A3,LGALS3,FABP5,TMEM106A,CD84,HAVCR2,SLC11A1,GLA,NDRG1,FCGR2B,CD22,FCGR3A,HP,CD28,CD86,MYO1F,TREM2,SYK,CD53,CD68,CCL3,C3AR1,MAFB,FTL,TNFAIP3,GPNMB,CD180,ALDOA,CTSB,CTSD,GNS,VAV1,VCAM1,APBB1IP,IL7R,NCKAP1L
GO: Biological Process	GO:0002366	leukocyte activation involved in immune response		4.022e-24	1.616e-20	4.946e-21	4.389e-20	40	732	HEXB,ATP6V0A1,HK3,LAT2,CD300A,LAIR1,GRN,SIRPA,BCL3,PFKL,PTAFR,LCP1,CTSA,SLC2A3,LGALS3,FABP5,CD84,HAVCR2,SLC11A1,GLA,FCGR2B,HP,CD28,CD86,MYO1F,TREM2,SYK,CD53,CD68,CCL3,C3AR1,FTL,TNFAIP3,CD180,ALDOA,CTSB,CTSD,GNS,APBB1IP,NCKAP1L
GO: Biological Process	GO:0002263	cell activation involved in immune response		4.925e-24	1.978e-20	4.946e-21	4.389e-20	40	736	HEXB,ATP6V0A1,HK3,LAT2,CD300A,LAIR1,GRN,SIRPA,BCL3,PFKL,PTAFR,LCP1,CTSA,SLC2A3,LGALS3,FABP5,CD84,HAVCR2,SLC11A1,GLA,FCGR2B,HP,CD28,CD86,MYO1F,TREM2,SYK,CD53,CD68,CCL3,C3AR1,FTL,TNFAIP3,CD180,ALDOA,CTSB,CTSD,GNS,APBB1IP,NCKAP1L
GO: Biological Process	GO:0002252	immune effector process		3.608e-22	1.449e-18	2.532e-19	2.247e-18	49	1332	HEXB,ATP6V0A1,HK3,SEMA7A,LAT2,CXCL10,CD300A,INPP5D,LAIR1,GRN,APOBEC1,SIRPA,BCL3,PFKL,PTAFR,LCP1,CTSA,SLC2A3,LGALS3,FABP5,CD84,HAVCR2,SLC11A1,GLA,FCGR2B,CD22,FCGR3A,HP,CD28,CD86,MYO1F,TREM2,SYK,CD53,CD68,CCL3,C2,C3AR1,FTL,TNFAIP3,CD180,ALDOA,CTSB,CTSD,GNS,VAV1,APBB1IP,IL7R,NCKAP1L
GO: Biological Process	GO:0002274	myeloid leukocyte activation		3.782e-22	1.519e-18	2.532e-19	2.247e-18	37	683	HEXB,ATP6V0A1,HK3,LAT2,CD300A,LAIR1,GRN,SIRPA,PFKL,PTAFR,LCP2,CTSA,SLC2A3,LGALS3,FABP5,TMEM106A,CD84,HAVCR2,SLC11A1,GLA,NDRG1,FCGR2B,FCGR3A,HP,MYO1F,TREM2,SYK,CD53,CD68,CCL3,C3AR1,FTL,ALDOA,CTSB,CTSD,GNS,NCKAP1L
GO: Biological Process	GO:0002275	myeloid cell activation involved in immune response		6.569e-20	2.639e-16	3.77e-17	3.346e-16	32	557	HEXB,ATP6V0A1,HK3,LAT2,CD300A,LAIR1,GRN,SIRPA,PFKL,PTAFR,CTSA,SLC2A3,LGALS3,FABP5,CD84,HAVCR2,SLC11A1,GLA,HP,MYO1F,TREM2,SYK,CD53,CD68,CCL3,C3AR1,FTL,ALDOA,CTSB,CTSD,GNS,NCKAP1L
GO: Biological Process	GO:0043299	leukocyte degranulation		3.801e-19	1.527e-15	1.908e-16	1.694e-15	31	546	HEXB,ATP6V0A1,HK3,LAT2,CD300A,LAIR1,GRN,SIRPA,PFKL,PTAFR,CTSA,SLC2A3,LGALS3,FABP5,CD84,SLC11A1,GLA,FCGR2B,HP,MYO1F,SYK,CD53,CD68,CCL3,C3AR1,FTL,ALDOA,CTSB,CTSD,GNS,NCKAP1L
GO: Biological Process	GO:0036230	granulocyte activation		5.134e-19	2.062e-15	2.291e-16	2.034e-15	30	508	HEXB,ATP6V0A1,HK3,CD300A,LAIR1,GRN,SIRPA,PFKL,PTAFR,CTSA,SLC2A3,LGALS3,FABP5,SLC11A1,GLA,FCGR2B,FCGR3A,HP,MYO1F,SYK,CD53,CD68,CCL3,C3AR1,FTL,ALDOA,CTSB,CTSD,GNS,NCKAP1L
GO: Biological Process	GO:0002443	leukocyte mediated immunity		9.998e-19	4.016e-15	4.016e-16	3.565e-15	38	918	HEXB,ATP6V0A1,HK3,LAT2,CD300A,INPP5D,LAIR1,GRN,SIRPA,BCL3,PFKL,PTAFR,CTSA,SLC2A3,LGALS3,FABP5,CD84,HAVCR2,SLC11A1,GLA,FCGR2B,HP,CD28,MYO1F,SYK,CD53,CD68,CCL3,C2,C3AR1,FTL,ALDOA,CTSB,CTSD,GNS,VAV1,IL7R,NCKAP1L
GO: Biological Process	GO:0002444	myeloid leukocyte mediated immunity		1.18e-18	4.739e-15	4.308e-16	3.824e-15	31	568	HEXB,ATP6V0A1,HK3,LAT2,CD300A,LAIR1,GRN,SIRPA,PFKL,PTAFR,CTSA,SLC2A3,LGALS3,FABP5,CD84,SLC11A1,GLA,FCGR2B,HP,MYO1F,SYK,CD53,CD68,CCL3,C3AR1,FTL,ALDOA,CTSB,CTSD,GNS,NCKAP1L
GO: Biological Process	GO:0042119	neutrophil activation		3.881e-18	1.559e-14	1.299e-15	1.153e-14	29	502	HEXB,ATP6V0A1,HK3,CD300A,LAIR1,GRN,SIRPA,PFKL,PTAFR,CTSA,SLC2A3,LGALS3,FABP5,SLC11A1,GLA,FCGR2B,FCGR3A,HP,MYO1F,SYK,CD53,CD68,C3AR1,FTL,ALDOA,CTSB,CTSD,GNS,NCKAP1L
GO: Biological Process	GO:0140352	export from cell		1.139e-16	4.575e-13	3.519e-14	3.124e-13	48	1730	HEXB,ATP6V0A1,HK3,PDGFB,LAT2,CD300A,LAIR1,CASP1,SCRN1,GRN,REN,SIRPA,PFKL,PTAFR,LCP2,CTSA,SLC2A3,LGALS3,CD200R1,FABP5,TMEM106A,CD84,HAVCR2,OXCT1,SLC11A1,GLA,APLN,FCGR2B,CD22,HP,MYO1F,TREM2,SYK,CD53,CD68,CCL3,C3AR1,FTL,TNFAIP3,PLEK,ATP1A3,IL1A,ALDOA,CTSB,CTSD,GNS,VEGFA,NCKAP1L
GO: Biological Process	GO:0045055	regulated exocytosis		1.667e-16	6.697e-13	4.69e-14	4.162e-13	34	837	HEXB,ATP6V0A1,HK3,PDGFB,LAT2,CD300A,LAIR1,GRN,SIRPA,PFKL,PTAFR,CTSA,SLC2A3,LGALS3,FABP5,CD84,SLC11A1,GLA,FCGR2B,HP,MYO1F,SYK,CD53,CD68,CCL3,C3AR1,FTL,PLEK,ALDOA,CTSB,CTSD,GNS,VEGFA,NCKAP1L
GO: Biological Process	GO:0043312	neutrophil degranulation		1.87e-16	7.513e-13	4.69e-14	4.162e-13	27	488	HEXB,ATP6V0A1,HK3,CD300A,LAIR1,GRN,SIRPA,PFKL,PTAFR,CTSA,SLC2A3,LGALS3,FABP5,SLC11A1,GLA,HP,MYO1F,SYK,CD53,CD68,C3AR1,FTL,ALDOA,CTSB,CTSD,GNS,NCKAP1L
GO: Biological Process	GO:0050900	leukocyte migration		1.92e-16	7.713e-13	4.69e-14	4.162e-13	28	534	SELPLG,LGMN,PDGFB,CXCL10,PODXL,CD300A,INPP5D,SIRPA,PTAFR,LGALS3,CD200R1,CD84,SLC7A8,P2RX4,SLC16A3,PTPRO,TREM2,SYK,CCL3,CCL4,C3AR1,CCL7,IL1A,MADCAM1,VAV1,VCAM1,VEGFA,NCKAP1L
GO: Biological Process	GO:0032940	secretion by cell		2.021e-16	8.119e-13	4.69e-14	4.162e-13	47	1682	HEXB,ATP6V0A1,HK3,PDGFB,LAT2,CD300A,LAIR1,CASP1,SCRN1,GRN,REN,SIRPA,PFKL,PTAFR,LCP2,CTSA,SLC2A3,LGALS3,CD200R1,FABP5,TMEM106A,CD84,HAVCR2,OXCT1,SLC11A1,GLA,APLN,FCGR2B,CD22,HP,MYO1F,TREM2,SYK,CD53,CD68,CCL3,C3AR1,FTL,TNFAIP3,PLEK,IL1A,ALDOA,CTSB,CTSD,GNS,VEGFA,NCKAP1L
GO: Biological Process	GO:0002283	neutrophil activation involved in immune response		2.178e-16	8.75e-13	4.69e-14	4.162e-13	27	491	HEXB,ATP6V0A1,HK3,CD300A,LAIR1,GRN,SIRPA,PFKL,PTAFR,CTSA,SLC2A3,LGALS3,FABP5,SLC11A1,GLA,HP,MYO1F,SYK,CD53,CD68,C3AR1,FTL,ALDOA,CTSB,CTSD,GNS,NCKAP1L
GO: Biological Process	GO:0046903	secretion		2.218e-16	8.91e-13	4.69e-14	4.162e-13	49	1834	HEXB,ATP6V0A1,HK2,HK3,PDGFB,LAT2,CD300A,LAIR1,CASP1,SCRN1,GRN,REN,SIRPA,PFKL,PTAFR,LCP2,CTSA,SLC2A3,LGALS3,CD200R1,FABP5,TMEM106A,CD84,HAVCR2,OXCT1,SLC11A1,GLA,APLN,P2RX4,FCGR2B,CD22,HP,MYO1F,TREM2,SYK,CD53,CD68,CCL3,C3AR1,FTL,TNFAIP3,PLEK,IL1A,ALDOA,CTSB,CTSD,GNS,VEGFA,NCKAP1L
GO: Biological Process	GO:0002682	regulation of immune system process		3.137e-16	1.26e-12	6.301e-14	5.592e-13	48	1775	THEMIS2,LGMN,SEMA7A,LAT2,CXCL10,CD300A,INPP5D,DUSP3,LAIR1,CLEC7A,GRN,SIRPA,PTAFR,LCP2,ZFP36,LGALS3,CD200R1,CD84,HAVCR2,SLC11A1,P2RX4,FCGR2B,CD22,FCGR3A,CD28,CD86,MYO1F,TREM2,SYK,TIFA,CD68,RAB7B,CCL3,C2,CCL4,C3AR1,MAFB,CCL7,TNFAIP3,GPNMB,IL1A,CTSB,MADCAM1,VAV1,VCAM1,IL7R,VEGFA,NCKAP1L
GO: Biological Process	GO:0002446	neutrophil mediated immunity		4.595e-16	1.846e-12	8.789e-14	7.8e-13	27	506	HEXB,ATP6V0A1,HK3,CD300A,LAIR1,GRN,SIRPA,PFKL,PTAFR,CTSA,SLC2A3,LGALS3,FABP5,SLC11A1,GLA,HP,MYO1F,SYK,CD53,CD68,C3AR1,FTL,ALDOA,CTSB,CTSD,GNS,NCKAP1L
GO: Biological Process	GO:0061025	membrane fusion		4.937e-16	1.983e-12	9.015e-14	8.001e-13	38	1107	HEXB,ATP6V0A1,HK3,PDGFB,LAT2,CXCL10,CD300A,LAIR1,SCRN1,GRN,SIRPA,PFKL,PTAFR,CTSA,SLC2A3,LGALS3,FABP5,CD84,SLC11A1,GLA,FCGR2B,HP,MYO1F,TREM2,SYK,CD53,CD68,RAB7B,CCL3,C3AR1,FTL,PLEK,ALDOA,CTSB,CTSD,GNS,VEGFA,NCKAP1L
GO: Biological Process	GO:0006906	vesicle fusion		8.746e-16	3.513e-12	1.528e-13	1.356e-12	36	1003	HEXB,ATP6V0A1,HK3,PDGFB,LAT2,CD300A,LAIR1,SCRN1,GRN,SIRPA,PFKL,PTAFR,CTSA,SLC2A3,LGALS3,FABP5,CD84,SLC11A1,GLA,FCGR2B,HP,MYO1F,SYK,CD53,CD68,RAB7B,CCL3,C3AR1,FTL,PLEK,ALDOA,CTSB,CTSD,GNS,VEGFA,NCKAP1L
GO: Biological Process	GO:0090174	organelle membrane fusion		1.052e-15	4.227e-12	1.74e-13	1.544e-12	36	1009	HEXB,ATP6V0A1,HK3,PDGFB,LAT2,CD300A,LAIR1,SCRN1,GRN,SIRPA,PFKL,PTAFR,CTSA,SLC2A3,LGALS3,FABP5,CD84,SLC11A1,GLA,FCGR2B,HP,MYO1F,SYK,CD53,CD68,RAB7B,CCL3,C3AR1,FTL,PLEK,ALDOA,CTSB,CTSD,GNS,VEGFA,NCKAP1L
GO: Biological Process	GO:0006887	exocytosis		1.195e-15	4.799e-12	1.74e-13	1.544e-12	35	953	HEXB,ATP6V0A1,HK3,PDGFB,LAT2,CD300A,LAIR1,SCRN1,GRN,SIRPA,PFKL,PTAFR,CTSA,SLC2A3,LGALS3,FABP5,CD84,SLC11A1,GLA,FCGR2B,HP,MYO1F,SYK,CD53,CD68,CCL3,C3AR1,FTL,PLEK,ALDOA,CTSB,CTSD,GNS,VEGFA,NCKAP1L
GO: Biological Process	GO:0140029	exocytic process		1.195e-15	4.799e-12	1.74e-13	1.544e-12	35	953	HEXB,ATP6V0A1,HK3,PDGFB,LAT2,CD300A,LAIR1,SCRN1,GRN,SIRPA,PFKL,PTAFR,CTSA,SLC2A3,LGALS3,FABP5,CD84,SLC11A1,GLA,FCGR2B,HP,MYO1F,SYK,CD53,CD68,CCL3,C3AR1,FTL,PLEK,ALDOA,CTSB,CTSD,GNS,VEGFA,NCKAP1L
GO: Biological Process	GO:0099500	vesicle fusion to plasma membrane		1.195e-15	4.799e-12	1.74e-13	1.544e-12	35	953	HEXB,ATP6V0A1,HK3,PDGFB,LAT2,CD300A,LAIR1,SCRN1,GRN,SIRPA,PFKL,PTAFR,CTSA,SLC2A3,LGALS3,FABP5,CD84,SLC11A1,GLA,FCGR2B,HP,MYO1F,SYK,CD53,CD68,CCL3,C3AR1,FTL,PLEK,ALDOA,CTSB,CTSD,GNS,VEGFA,NCKAP1L
GO: Biological Process	GO:0002684	positive regulation of immune system process		1.213e-15	4.872e-12	1.74e-13	1.544e-12	40	1268	THEMIS2,LGMN,SEMA7A,LAT2,CXCL10,CD300A,INPP5D,DUSP3,CLEC7A,SIRPA,PTAFR,LCP2,LGALS3,CD84,HAVCR2,SLC11A1,P2RX4,FCGR2B,CD22,FCGR3A,CD28,CD86,TREM2,SYK,TIFA,RAB7B,CCL3,C2,CCL4,C3AR1,CCL7,TNFAIP3,IL1A,CTSB,MADCAM1,VAV1,VCAM1,IL7R,VEGFA,NCKAP1L
GO: Biological Process	GO:0048284	organelle fusion		2.111e-15	8.479e-12	2.924e-13	2.595e-12	36	1032	HEXB,ATP6V0A1,HK3,PDGFB,LAT2,CD300A,LAIR1,SCRN1,GRN,SIRPA,PFKL,PTAFR,CTSA,SLC2A3,LGALS3,FABP5,CD84,SLC11A1,GLA,FCGR2B,HP,MYO1F,SYK,CD53,CD68,RAB7B,CCL3,C3AR1,FTL,PLEK,ALDOA,CTSB,CTSD,GNS,VEGFA,NCKAP1L
GO: Biological Process	GO:0097529	myeloid leukocyte migration		8.804e-15	3.537e-11	1.179e-12	1.046e-11	19	235	LGMN,PDGFB,CXCL10,CD300A,SIRPA,LGALS3,CD200R1,P2RX4,PTPRO,TREM2,SYK,CCL3,CCL4,C3AR1,CCL7,IL1A,VAV1,VEGFA,NCKAP1L
GO: Biological Process	GO:0009607	response to biotic stimulus		9.345e-15	3.754e-11	1.211e-12	1.075e-11	44	1633	MRC1,LGMN,CXCL10,CD300A,CASP1,CLEC7A,MPEG1,GRN,APOBEC1,REN,SIRPA,BCL3,PTAFR,RGS1,DDIT3,ZFP36,LGALS3,TMEM106A,CD84,HAVCR2,BMP2,JUNB,MT2A,SLC11A1,FCGR2B,FCGR3A,HP,CD86,MYO1F,TREM2,SYK,TIFA,IFI30,CD68,RAB7B,CCL3,C2,CCL4,CCL7,TNFAIP3,CD180,CTSB,VAV1,VCAM1
GO: Biological Process	GO:0051707	response to other organism		2.477e-14	9.949e-11	3.109e-12	2.76e-11	43	1604	MRC1,LGMN,CXCL10,CD300A,CASP1,CLEC7A,MPEG1,GRN,APOBEC1,REN,SIRPA,BCL3,PTAFR,RGS1,ZFP36,LGALS3,TMEM106A,CD84,HAVCR2,BMP2,JUNB,MT2A,SLC11A1,FCGR2B,FCGR3A,HP,CD86,MYO1F,TREM2,SYK,TIFA,IFI30,CD68,RAB7B,CCL3,C2,CCL4,CCL7,TNFAIP3,CD180,CTSB,VAV1,VCAM1
GO: Biological Process	GO:0043207	response to external biotic stimulus		2.587e-14	1.039e-10	3.149e-12	2.795e-11	43	1606	MRC1,LGMN,CXCL10,CD300A,CASP1,CLEC7A,MPEG1,GRN,APOBEC1,REN,SIRPA,BCL3,PTAFR,RGS1,ZFP36,LGALS3,TMEM106A,CD84,HAVCR2,BMP2,JUNB,MT2A,SLC11A1,FCGR2B,FCGR3A,HP,CD86,MYO1F,TREM2,SYK,TIFA,IFI30,CD68,RAB7B,CCL3,C2,CCL4,CCL7,TNFAIP3,CD180,CTSB,VAV1,VCAM1
GO: Biological Process	GO:0006952	defense response		3.584e-14	1.44e-10	4.175e-12	3.705e-11	46	1849	THEMIS2,MRC1,LGMN,SEMA7A,CXCL10,CD300A,CASP1,CLEC7A,MPEG1,GRN,APOBEC1,SIRPA,BCL3,PTAFR,ZFP36,LGALS3,CD200R1,TMEM106A,CD84,HAVCR2,BMP2,MT2A,SLC11A1,FCGR2B,HP,CD28,CD86,MYO1F,TREM2,SYK,TIFA,IFI30,CD68,RAB7B,CCL3,C2,CCL4,C3AR1,CCL7,TNFAIP3,OSMR,CD180,IL1A,CTSB,VAV1,VCAM1
GO: Biological Process	GO:0071216	cellular response to biotic stimulus		3.637e-14	1.461e-10	4.175e-12	3.705e-11	19	254	MRC1,CXCL10,CASP1,CLEC7A,SIRPA,PTAFR,DDIT3,ZFP36,CD84,HAVCR2,FCGR2B,FCGR3A,CD86,TREM2,SYK,CD68,CCL3,TNFAIP3,CD180
GO: Biological Process	GO:0050776	regulation of immune response		9.555e-14	3.838e-10	1.066e-11	9.463e-11	36	1170	THEMIS2,LGMN,SEMA7A,LAT2,CD300A,INPP5D,DUSP3,LAIR1,CLEC7A,GRN,PTAFR,LCP2,LGALS3,CD200R1,CD84,HAVCR2,SLC11A1,FCGR2B,CD22,FCGR3A,CD28,CD86,MYO1F,TREM2,SYK,TIFA,RAB7B,C2,C3AR1,TNFAIP3,CTSB,MADCAM1,VAV1,VCAM1,IL7R,NCKAP1L
GO: Biological Process	GO:0032101	regulation of response to external stimulus		2.084e-13	8.372e-10	2.239e-11	1.987e-10	36	1201	LGMN,SEMA7A,PDGFB,CXCL10,CD300A,DUSP3,CLEC7A,GRN,SIRPA,PTAFR,ZFP36,CD200R1,CD84,HAVCR2,P2RX4,FCGR2B,PTPRO,CD28,CD86,MYO1F,TREM2,SYK,TIFA,RAB7B,CCL3,CCL4,C3AR1,CCL7,TNFAIP3,OSMR,PLEK,CD180,CTSB,VAV1,VEGFA,NCKAP1L
GO: Biological Process	GO:0016050	vesicle organization		2.118e-13	8.508e-10	2.239e-11	1.987e-10	44	1784	HEXB,MRC1,ATP6V0A1,HK3,PDGFB,LAT2,CD300A,INSIG1,LAIR1,CLEC7A,SCRN1,GRN,SIRPA,PFKL,PTAFR,CTSA,SLC2A3,LGALS3,FABP5,CD84,SLC11A1,GLA,APLN,FCGR2B,CD22,HP,MYO1F,TREM2,SYK,CD53,CD68,RAB7B,CCL3,C3AR1,NCEH1,FTL,ARHGAP25,PLEK,ALDOA,CTSB,CTSD,GNS,VEGFA,NCKAP1L
GO: Biological Process	GO:0009617	response to bacterium		2.332e-13	9.369e-10	2.402e-11	2.132e-10	29	766	MRC1,CXCL10,CASP1,MPEG1,GRN,REN,SIRPA,BCL3,PTAFR,RGS1,ZFP36,CD84,HAVCR2,BMP2,JUNB,MT2A,SLC11A1,FCGR2B,FCGR3A,HP,CD86,MYO1F,TREM2,SYK,CD68,CCL3,TNFAIP3,CD180,VCAM1
GO: Biological Process	GO:0098542	defense response to other organism		6.799e-13	2.731e-09	6.828e-11	6.06e-10	36	1250	MRC1,LGMN,CXCL10,CD300A,CASP1,CLEC7A,MPEG1,GRN,APOBEC1,SIRPA,BCL3,PTAFR,LGALS3,TMEM106A,CD84,HAVCR2,MT2A,SLC11A1,FCGR2B,HP,CD86,MYO1F,TREM2,SYK,TIFA,IFI30,RAB7B,CCL3,C2,CCL4,CCL7,TNFAIP3,CD180,CTSB,VAV1,VCAM1
GO: Biological Process	GO:0016477	cell migration		2.497e-12	1.003e-08	2.447e-10	2.172e-09	42	1757	HEXB,SELPLG,LGMN,RAP2A,NRCAM,SEMA7A,PDGFB,CXCL10,PODXL,CD300A,INPP5D,DUSP3,CLEC7A,GRN,SIRPA,PTAFR,LCP1,LGALS3,CD200R1,CD84,SLC7A8,BMP2,P2RX4,SLC16A3,PTPRO,MYO1F,TREM2,SYK,OSBPL8,CCL3,CCL4,C3AR1,CCL7,TNFAIP3,GPNMB,IL1A,ALDOA,MADCAM1,VAV1,VCAM1,VEGFA,NCKAP1L
GO: Biological Process	GO:0002237	response to molecule of bacterial origin		3.378e-12	1.357e-08	3.166e-10	2.81e-09	20	371	MRC1,CXCL10,CASP1,REN,SIRPA,PTAFR,ZFP36,CD84,HAVCR2,JUNB,SLC11A1,FCGR2B,FCGR3A,CD86,TREM2,CD68,CCL3,TNFAIP3,CD180,VCAM1
GO: Biological Process	GO:0045087	innate immune response		3.39e-12	1.362e-08	3.166e-10	2.81e-09	32	1045	MRC1,LGMN,CD300A,CASP1,CLEC7A,MPEG1,GRN,SIRPA,PTAFR,LGALS3,TMEM106A,CD84,HAVCR2,MT2A,SLC11A1,FCGR2B,CD86,MYO1F,TREM2,SYK,TIFA,IFI30,RAB7B,CCL3,C2,CCL4,CCL7,TNFAIP3,CD180,CTSB,VAV1,VCAM1
GO: Biological Process	GO:0006954	inflammatory response		4.889e-12	1.964e-08	4.463e-10	3.961e-09	28	805	THEMIS2,SEMA7A,CXCL10,CD300A,CLEC7A,GRN,SIRPA,PTAFR,ZFP36,CD200R1,HAVCR2,BMP2,SLC11A1,FCGR2B,HP,CD28,TREM2,SYK,CD68,CCL3,CCL4,C3AR1,CCL7,TNFAIP3,OSMR,CD180,IL1A,VCAM1
GO: Biological Process	GO:0032103	positive regulation of response to external stimulus		5.16e-12	2.073e-08	4.606e-10	4.088e-09	26	689	LGMN,PDGFB,CXCL10,CD300A,CLEC7A,GRN,PTAFR,HAVCR2,P2RX4,CD28,CD86,TREM2,SYK,TIFA,RAB7B,CCL3,CCL4,C3AR1,CCL7,TNFAIP3,OSMR,CD180,CTSB,VAV1,VEGFA,NCKAP1L
GO: Biological Process	GO:0002687	positive regulation of leukocyte migration		5.942e-12	2.387e-08	5.189e-10	4.605e-09	14	152	LGMN,CXCL10,PTAFR,LGALS3,P2RX4,TREM2,CCL3,CCL4,C3AR1,CCL7,IL1A,MADCAM1,VEGFA,NCKAP1L
GO: Biological Process	GO:0002685	regulation of leukocyte migration		7.48e-12	3.005e-08	6.393e-10	5.674e-09	16	222	LGMN,CXCL10,CD300A,PTAFR,LGALS3,CD200R1,P2RX4,TREM2,CCL3,CCL4,C3AR1,CCL7,IL1A,MADCAM1,VEGFA,NCKAP1L
GO: Biological Process	GO:0071219	cellular response to molecule of bacterial origin		1.049e-11	4.213e-08	8.777e-10	7.79e-09	16	227	MRC1,CXCL10,CASP1,SIRPA,PTAFR,ZFP36,CD84,HAVCR2,FCGR2B,FCGR3A,CD86,TREM2,CD68,CCL3,TNFAIP3,CD180
GO: Biological Process	GO:1901700	response to oxygen-containing compound		1.1e-11	4.419e-08	9.019e-10	8.005e-09	42	1839	MRC1,LGMN,ATP6V1B2,ATP6V0A1,HK3,PDGFB,CXCL10,INSIG1,CASP1,GATM,CLEC7A,KLF15,GRN,APOBEC1,REN,SIRPA,PFKL,PTAFR,ZFP36,CD84,HAVCR2,JUNB,OXCT1,SLC11A1,RRAGD,TRIB3,P2RX4,FCGR2B,STC2,FCGR3A,HP,CD86,TREM2,OSBPL8,CD68,CCL3,CCL7,ATP6V0D2,TNFAIP3,ATP1A3,CD180,VCAM1
GO: Biological Process	GO:0032496	response to lipopolysaccharide		1.456e-11	5.848e-08	1.17e-09	1.038e-08	19	356	MRC1,CXCL10,CASP1,REN,SIRPA,PTAFR,ZFP36,CD84,HAVCR2,JUNB,SLC11A1,FCGR3A,CD86,TREM2,CD68,CCL3,TNFAIP3,CD180,VCAM1
GO: Biological Process	GO:0050865	regulation of cell activation		3.23e-11	1.298e-07	2.544e-09	2.258e-08	25	689	PDGFB,CD300A,INPP5D,DUSP3,CLEC7A,GRN,SIRPA,PTAFR,LGALS3,CD84,HAVCR2,FCGR2B,CD22,CD28,CD86,TREM2,SYK,CCL3,TNFAIP3,GPNMB,PLEK,VAV1,VCAM1,IL7R,NCKAP1L
GO: Biological Process	GO:0002764	immune response-regulating signaling pathway		4.39e-11	1.763e-07	3.391e-09	3.01e-08	25	699	THEMIS2,LGMN,LAT2,CD300A,INPP5D,DUSP3,CLEC7A,PTAFR,LCP2,LGALS3,CD200R1,HAVCR2,FCGR2B,CD22,FCGR3A,CD28,CD86,SYK,TIFA,RAB7B,C3AR1,TNFAIP3,CTSB,VAV1,NCKAP1L
GO: Biological Process	GO:1901701	cellular response to oxygen-containing compound		4.764e-11	1.914e-07	3.611e-09	3.205e-08	34	1300	MRC1,LGMN,ATP6V1B2,ATP6V0A1,HK3,PDGFB,CXCL10,INSIG1,CASP1,CLEC7A,KLF15,APOBEC1,SIRPA,PTAFR,ZFP36,CD84,HAVCR2,OXCT1,RRAGD,TRIB3,P2RX4,FCGR2B,FCGR3A,CD86,TREM2,OSBPL8,CD68,CCL3,CCL7,ATP6V0D2,TNFAIP3,ATP1A3,CD180,VCAM1
GO: Biological Process	GO:0051674	localization of cell		5.322e-11	2.138e-07	3.887e-09	3.45e-08	42	1932	HEXB,SELPLG,LGMN,RAP2A,NRCAM,SEMA7A,PDGFB,CXCL10,PODXL,CD300A,INPP5D,DUSP3,CLEC7A,GRN,SIRPA,PTAFR,LCP1,LGALS3,CD200R1,CD84,SLC7A8,BMP2,P2RX4,SLC16A3,PTPRO,MYO1F,TREM2,SYK,OSBPL8,CCL3,CCL4,C3AR1,CCL7,TNFAIP3,GPNMB,IL1A,ALDOA,MADCAM1,VAV1,VCAM1,VEGFA,NCKAP1L
GO: Biological Process	GO:0048870	cell motility		5.322e-11	2.138e-07	3.887e-09	3.45e-08	42	1932	HEXB,SELPLG,LGMN,RAP2A,NRCAM,SEMA7A,PDGFB,CXCL10,PODXL,CD300A,INPP5D,DUSP3,CLEC7A,GRN,SIRPA,PTAFR,LCP1,LGALS3,CD200R1,CD84,SLC7A8,BMP2,P2RX4,SLC16A3,PTPRO,MYO1F,TREM2,SYK,OSBPL8,CCL3,CCL4,C3AR1,CCL7,TNFAIP3,GPNMB,IL1A,ALDOA,MADCAM1,VAV1,VCAM1,VEGFA,NCKAP1L
GO: Biological Process	GO:0032635	interleukin-6 production		7.892e-11	3.17e-07	5.661e-09	5.025e-08	14	184	INPP5D,CLEC7A,SIRPA,PTAFR,CD200R1,TMEM106A,CD84,HAVCR2,TREM2,SYK,RAB7B,TNFAIP3,IL1A,NCKAP1L
GO: Biological Process	GO:0071222	cellular response to lipopolysaccharide		8.188e-11	3.289e-07	5.77e-09	5.122e-08	15	221	MRC1,CXCL10,CASP1,SIRPA,PTAFR,ZFP36,CD84,HAVCR2,FCGR3A,CD86,TREM2,CD68,CCL3,TNFAIP3,CD180
GO: Biological Process	GO:0002757	immune response-activating signal transduction		9.088e-11	3.651e-07	6.294e-09	5.587e-08	24	664	THEMIS2,LGMN,LAT2,CD300A,INPP5D,DUSP3,CLEC7A,PTAFR,LCP2,LGALS3,HAVCR2,FCGR2B,CD22,FCGR3A,CD28,CD86,SYK,TIFA,RAB7B,C3AR1,TNFAIP3,CTSB,VAV1,NCKAP1L
GO: Biological Process	GO:0071706	tumor necrosis factor superfamily cytokine production		1.129e-10	4.535e-07	7.687e-09	6.823e-08	14	189	CLEC7A,SIRPA,BCL3,PTAFR,ZFP36,TMEM106A,CD84,HAVCR2,CD86,TREM2,SYK,CCL3,TNFAIP3,GPNMB
GO: Biological Process	GO:0030335	positive regulation of cell migration		1.279e-10	5.139e-07	8.565e-09	7.602e-08	23	617	LGMN,SEMA7A,PDGFB,CXCL10,PODXL,CLEC7A,GRN,PTAFR,LGALS3,BMP2,P2RX4,MYO1F,TREM2,CCL3,CCL4,C3AR1,CCL7,GPNMB,IL1A,ALDOA,MADCAM1,VEGFA,NCKAP1L
GO: Biological Process	GO:0001816	cytokine production		1.845e-10	7.412e-07	1.215e-08	1.078e-07	27	875	SEMA7A,INPP5D,CASP1,CLEC7A,SIRPA,BCL3,PTAFR,LCP2,DDIT3,ZFP36,CD200R1,TMEM106A,CD84,HAVCR2,SLC11A1,FCGR2B,CD28,CD86,TREM2,SYK,RAB7B,CCL3,C3AR1,TNFAIP3,GPNMB,IL1A,NCKAP1L
GO: Biological Process	GO:0002253	activation of immune response		2.047e-10	8.224e-07	1.326e-08	1.177e-07	25	752	THEMIS2,LGMN,LAT2,CD300A,INPP5D,DUSP3,CLEC7A,PTAFR,LCP2,LGALS3,HAVCR2,FCGR2B,CD22,FCGR3A,CD28,CD86,SYK,TIFA,RAB7B,C2,C3AR1,TNFAIP3,CTSB,VAV1,NCKAP1L
GO: Biological Process	GO:0097530	granulocyte migration		2.143e-10	8.61e-07	1.367e-08	1.213e-07	13	163	CXCL10,CD300A,SIRPA,LGALS3,SYK,CCL3,CCL4,C3AR1,CCL7,IL1A,VAV1,VEGFA,NCKAP1L
GO: Biological Process	GO:0002694	regulation of leukocyte activation		2.543e-10	1.022e-06	1.596e-08	1.417e-07	23	639	CD300A,INPP5D,DUSP3,CLEC7A,GRN,SIRPA,PTAFR,LGALS3,CD84,HAVCR2,FCGR2B,CD22,CD28,CD86,TREM2,SYK,CCL3,TNFAIP3,GPNMB,VAV1,VCAM1,IL7R,NCKAP1L
GO: Biological Process	GO:2000147	positive regulation of cell motility		2.961e-10	1.19e-06	1.83e-08	1.624e-07	23	644	LGMN,SEMA7A,PDGFB,CXCL10,PODXL,CLEC7A,GRN,PTAFR,LGALS3,BMP2,P2RX4,MYO1F,TREM2,CCL3,CCL4,C3AR1,CCL7,GPNMB,IL1A,ALDOA,MADCAM1,VEGFA,NCKAP1L
GO: Biological Process	GO:0032675	regulation of interleukin-6 production		4.83e-10	1.94e-06	2.94e-08	2.609e-07	13	174	INPP5D,CLEC7A,SIRPA,PTAFR,CD200R1,CD84,HAVCR2,TREM2,SYK,RAB7B,TNFAIP3,IL1A,NCKAP1L
GO: Biological Process	GO:0001817	regulation of cytokine production		5.551e-10	2.23e-06	3.328e-08	2.954e-07	25	789	SEMA7A,INPP5D,CASP1,CLEC7A,SIRPA,BCL3,PTAFR,DDIT3,ZFP36,CD200R1,CD84,HAVCR2,SLC11A1,FCGR2B,CD28,CD86,TREM2,SYK,RAB7B,CCL3,C3AR1,TNFAIP3,GPNMB,IL1A,NCKAP1L
GO: Biological Process	GO:0051272	positive regulation of cellular component movement		6.027e-10	2.421e-06	3.56e-08	3.16e-07	23	668	LGMN,SEMA7A,PDGFB,CXCL10,PODXL,CLEC7A,GRN,PTAFR,LGALS3,BMP2,P2RX4,MYO1F,TREM2,CCL3,CCL4,C3AR1,CCL7,GPNMB,IL1A,ALDOA,MADCAM1,VEGFA,NCKAP1L
GO: Biological Process	GO:0070661	leukocyte proliferation		7.206e-10	2.894e-06	4.195e-08	3.723e-07	17	348	CD300A,INPP5D,LGALS3,HAVCR2,SLC11A1,FCGR2B,CD22,CD28,CD86,TREM2,SYK,TNFAIP3,GPNMB,CD180,VCAM1,IL7R,NCKAP1L
GO: Biological Process	GO:0022407	regulation of cell-cell adhesion		7.787e-10	3.128e-06	4.415e-08	3.919e-07	19	450	PODXL,CD300A,DUSP3,SIRPA,PTAFR,LGALS3,HAVCR2,BMP2,FCGR2B,CD28,CD86,SYK,TNFAIP3,GPNMB,VAV1,VCAM1,IL7R,VEGFA,NCKAP1L
GO: Biological Process	GO:0040017	positive regulation of locomotion		7.804e-10	3.135e-06	4.415e-08	3.919e-07	23	677	LGMN,SEMA7A,PDGFB,CXCL10,PODXL,CLEC7A,GRN,PTAFR,LGALS3,BMP2,P2RX4,MYO1F,TREM2,CCL3,CCL4,C3AR1,CCL7,GPNMB,IL1A,ALDOA,MADCAM1,VEGFA,NCKAP1L
GO: Biological Process	GO:0050778	positive regulation of immune response		8.509e-10	3.418e-06	4.747e-08	4.213e-07	27	938	THEMIS2,LGMN,SEMA7A,LAT2,CD300A,INPP5D,DUSP3,CLEC7A,PTAFR,LCP2,LGALS3,HAVCR2,SLC11A1,FCGR2B,CD22,FCGR3A,CD28,CD86,SYK,TIFA,RAB7B,C2,C3AR1,TNFAIP3,CTSB,VAV1,NCKAP1L
GO: Biological Process	GO:1903555	regulation of tumor necrosis factor superfamily cytokine production		9.629e-10	3.868e-06	5.227e-08	4.639e-07	13	184	CLEC7A,SIRPA,BCL3,PTAFR,ZFP36,CD84,HAVCR2,CD86,TREM2,SYK,CCL3,TNFAIP3,GPNMB
GO: Biological Process	GO:0032640	tumor necrosis factor production		9.629e-10	3.868e-06	5.227e-08	4.639e-07	13	184	CLEC7A,SIRPA,BCL3,PTAFR,ZFP36,TMEM106A,CD84,HAVCR2,TREM2,SYK,CCL3,TNFAIP3,GPNMB
GO: Biological Process	GO:0046649	lymphocyte activation		1.165e-09	4.681e-06	6.241e-08	5.539e-07	25	818	LAT2,CD300A,INPP5D,DUSP3,CLEC7A,SIRPA,BCL3,LCP1,LGALS3,HAVCR2,SLC11A1,FCGR2B,CD22,CD28,CD86,SYK,MAFB,TNFAIP3,GPNMB,CD180,VAV1,VCAM1,APBB1IP,IL7R,NCKAP1L
GO: Biological Process	GO:0007159	leukocyte cell-cell adhesion		1.982e-09	7.96e-06	1.047e-07	9.296e-07	17	372	SELPLG,CD300A,DUSP3,SIRPA,PTAFR,LGALS3,HAVCR2,FCGR2B,CD28,CD86,SYK,GPNMB,MADCAM1,VAV1,VCAM1,IL7R,NCKAP1L
GO: Biological Process	GO:0050920	regulation of chemotaxis		2.089e-09	8.391e-06	1.09e-07	9.672e-07	14	236	LGMN,SEMA7A,PDGFB,CXCL10,DUSP3,P2RX4,PTPRO,TREM2,CCL3,CCL4,C3AR1,CCL7,VEGFA,NCKAP1L
GO: Biological Process	GO:0098609	cell-cell adhesion		2.19e-09	8.798e-06	1.128e-07	1.001e-06	26	911	SELPLG,NRCAM,PODXL,CD300A,DUSP3,SIRPA,PTAFR,LGALS3,CD200R1,CD84,HAVCR2,BMP2,FCGR2B,CD28,CD86,SYK,CD53,TNFAIP3,GPNMB,PLEK,MADCAM1,VAV1,VCAM1,IL7R,VEGFA,NCKAP1L
GO: Biological Process	GO:0030334	regulation of cell migration		2.266e-09	9.101e-06	1.152e-07	1.023e-06	28	1052	LGMN,RAP2A,SEMA7A,PDGFB,CXCL10,PODXL,CD300A,DUSP3,CLEC7A,GRN,PTAFR,LGALS3,CD200R1,BMP2,P2RX4,MYO1F,TREM2,OSBPL8,CCL3,CCL4,C3AR1,CCL7,GPNMB,IL1A,ALDOA,MADCAM1,VEGFA,NCKAP1L
GO: Biological Process	GO:0042110	T cell activation		2.35e-09	9.439e-06	1.18e-07	1.047e-06	20	537	CD300A,DUSP3,CLEC7A,SIRPA,BCL3,LCP1,LGALS3,HAVCR2,SLC11A1,FCGR2B,CD28,CD86,SYK,MAFB,GPNMB,VAV1,VCAM1,APBB1IP,IL7R,NCKAP1L
GO: Biological Process	GO:0007155	cell adhesion		2.39e-09	9.601e-06	1.185e-07	1.052e-06	34	1509	THEMIS2,SELPLG,NRCAM,PODXL,CD300A,DUSP3,PARVB,SIRPA,PTAFR,PARVG,LGALS3,CD200R1,CD84,HAVCR2,BMP2,FCGR2B,CD22,PTPRO,CD28,CD86,MYO1F,SYK,CD53,CCL4,TNFAIP3,GPNMB,PLEK,MADCAM1,VAV1,VCAM1,APBB1IP,IL7R,VEGFA,NCKAP1L
GO: Biological Process	GO:0040012	regulation of locomotion		2.513e-09	1.009e-05	1.23e-07	1.092e-06	30	1203	LGMN,RAP2A,SEMA7A,PDGFB,CXCL10,PODXL,CD300A,DUSP3,CLEC7A,GRN,PTAFR,LGALS3,CD200R1,BMP2,P2RX4,PTPRO,MYO1F,TREM2,OSBPL8,CCL3,CCL4,C3AR1,CCL7,GPNMB,ARRDC3,IL1A,ALDOA,MADCAM1,VEGFA,NCKAP1L
GO: Biological Process	GO:0071674	mononuclear cell migration		2.542e-09	1.021e-05	1.23e-07	1.092e-06	10	98	LGMN,PDGFB,CXCL10,SIRPA,LGALS3,PTPRO,CCL3,CCL4,C3AR1,CCL7
GO: Biological Process	GO:0022610	biological adhesion		2.69e-09	1.081e-05	1.286e-07	1.142e-06	34	1516	THEMIS2,SELPLG,NRCAM,PODXL,CD300A,DUSP3,PARVB,SIRPA,PTAFR,PARVG,LGALS3,CD200R1,CD84,HAVCR2,BMP2,FCGR2B,CD22,PTPRO,CD28,CD86,MYO1F,SYK,CD53,CCL4,TNFAIP3,GPNMB,PLEK,MADCAM1,VAV1,VCAM1,APBB1IP,IL7R,VEGFA,NCKAP1L
GO: Biological Process	GO:0002683	negative regulation of immune system process		7.122e-09	2.861e-05	3.366e-07	2.987e-06	19	515	CD300A,INPP5D,DUSP3,GRN,ZFP36,LGALS3,CD200R1,CD84,HAVCR2,FCGR2B,CD22,CD86,CD68,RAB7B,CCL3,MAFB,TNFAIP3,GPNMB,IL7R
GO: Biological Process	GO:1902563	regulation of neutrophil activation		8.612e-09	3.459e-05	4.022e-07	3.57e-06	5	11	CD300A,GRN,PTAFR,FCGR2B,SYK
GO: Biological Process	GO:2000145	regulation of cell motility		8.914e-09	3.581e-05	4.089e-07	3.63e-06	28	1120	LGMN,RAP2A,SEMA7A,PDGFB,CXCL10,PODXL,CD300A,DUSP3,CLEC7A,GRN,PTAFR,LGALS3,CD200R1,BMP2,P2RX4,MYO1F,TREM2,OSBPL8,CCL3,CCL4,C3AR1,CCL7,GPNMB,IL1A,ALDOA,MADCAM1,VEGFA,NCKAP1L
GO: Biological Process	GO:0032680	regulation of tumor necrosis factor production		8.959e-09	3.599e-05	4.089e-07	3.63e-06	12	181	CLEC7A,SIRPA,BCL3,PTAFR,ZFP36,CD84,HAVCR2,TREM2,SYK,CCL3,TNFAIP3,GPNMB
GO: Biological Process	GO:0046651	lymphocyte proliferation		1.277e-08	5.13e-05	5.764e-07	5.116e-06	15	319	CD300A,INPP5D,LGALS3,HAVCR2,SLC11A1,FCGR2B,CD22,CD28,CD86,SYK,GPNMB,CD180,VCAM1,IL7R,NCKAP1L
GO: Biological Process	GO:0051270	regulation of cellular component movement		1.39e-08	5.583e-05	6.204e-07	5.506e-06	29	1219	LGMN,RAP2A,SEMA7A,PDGFB,CXCL10,PODXL,CD300A,DUSP3,CLEC7A,GRN,PTAFR,LGALS3,CD200R1,BMP2,P2RX4,PTPRO,MYO1F,TREM2,OSBPL8,CCL3,CCL4,C3AR1,CCL7,GPNMB,IL1A,ALDOA,MADCAM1,VEGFA,NCKAP1L
GO: Biological Process	GO:0055082	cellular chemical homeostasis		1.408e-08	5.657e-05	6.217e-07	5.518e-06	25	926	HEXB,TBXAS1,ATP6V1B2,ATP6V0A1,HK2,HK3,CXCL10,KLF15,PRND,GRN,DDIT3,TTC7A,MT2A,OXCT1,SLC11A1,P2RX4,STC2,GPR157,CCL3,C3AR1,FTL,CCL7,ATP6V0D2,ATP1A3,VCAM1
GO: Biological Process	GO:0050921	positive regulation of chemotaxis		1.434e-08	5.762e-05	6.251e-07	5.548e-06	11	151	LGMN,PDGFB,CXCL10,P2RX4,TREM2,CCL3,CCL4,C3AR1,CCL7,VEGFA,NCKAP1L
GO: Biological Process	GO:0032943	mononuclear cell proliferation		1.447e-08	5.813e-05	6.251e-07	5.548e-06	15	322	CD300A,INPP5D,LGALS3,HAVCR2,SLC11A1,FCGR2B,CD22,CD28,CD86,SYK,GPNMB,CD180,VCAM1,IL7R,NCKAP1L
GO: Biological Process	GO:0060326	cell chemotaxis		1.85e-08	7.433e-05	7.908e-07	7.019e-06	15	328	LGMN,PDGFB,CXCL10,LGALS3,P2RX4,PTPRO,SYK,CCL3,CCL4,C3AR1,CCL7,VAV1,VCAM1,VEGFA,NCKAP1L
GO: Biological Process	GO:1903037	regulation of leukocyte cell-cell adhesion		2.548e-08	0.0001023	1.077e-06	9.561e-06	15	336	CD300A,DUSP3,SIRPA,PTAFR,LGALS3,HAVCR2,FCGR2B,CD28,CD86,SYK,GPNMB,VAV1,VCAM1,IL7R,NCKAP1L
GO: Biological Process	GO:0030595	leukocyte chemotaxis		2.762e-08	0.0001109	1.156e-06	1.026e-05	13	243	LGMN,PDGFB,CXCL10,LGALS3,PTPRO,SYK,CCL3,CCL4,C3AR1,CCL7,VAV1,VEGFA,NCKAP1L
GO: Biological Process	GO:0071345	cellular response to cytokine stimulus		3.151e-08	0.0001266	1.305e-06	1.158e-05	28	1188	SELPLG,MRC1,HK2,PDGFB,CXCL10,INPP5D,CASP1,SIRPA,PTAFR,LCP1,ZFP36,JUNB,MT2A,CD86,TREM2,SYK,IFI30,RAB7B,CCL3,CCL4,CCL7,TNFAIP3,OSMR,IL1A,VAV1,VCAM1,IL7R,VEGFA
GO: Biological Process	GO:0043900	regulation of multi-organism process		3.209e-08	0.0001289	1.315e-06	1.167e-05	23	825	LGMN,CD300A,CLEC7A,GRN,PTAFR,ZFP36,CD84,HAVCR2,FCGR2B,HPGDS,CD28,CD86,MYO1F,TREM2,SYK,TIFA,RAB7B,CCL3,CCL4,TNFAIP3,CD180,CTSB,VAV1
GO: Biological Process	GO:0002548	monocyte chemotaxis		3.386e-08	0.000136	1.374e-06	1.219e-05	8	68	LGMN,PDGFB,CXCL10,LGALS3,PTPRO,CCL3,CCL4,CCL7
GO: Biological Process	GO:0070372	regulation of ERK1 and ERK2 cascade		3.612e-08	0.0001451	1.451e-06	1.288e-05	15	345	SEMA7A,PDGFB,DUSP3,SIRPA,HAVCR2,BMP2,TREM2,SYK,CCL3,CCL4,CCL7,ATF3,GPNMB,IL1A,VEGFA
GO: Biological Process	GO:0006935	chemotaxis		3.678e-08	0.0001477	1.463e-06	1.298e-05	21	697	LGMN,NRCAM,SEMA7A,PDGFB,CXCL10,DUSP3,PTAFR,LGALS3,P2RX4,PTPRO,TREM2,SYK,CCL3,CCL4,C3AR1,CCL7,GPNMB,VAV1,VCAM1,VEGFA,NCKAP1L
GO: Biological Process	GO:0042330	taxis		3.957e-08	0.0001589	1.558e-06	1.383e-05	21	700	LGMN,NRCAM,SEMA7A,PDGFB,CXCL10,DUSP3,PTAFR,LGALS3,P2RX4,PTPRO,TREM2,SYK,CCL3,CCL4,C3AR1,CCL7,GPNMB,VAV1,VCAM1,VEGFA,NCKAP1L
GO: Biological Process	GO:0034341	response to interferon-gamma		4.221e-08	0.0001695	1.646e-06	1.461e-05	12	208	MRC1,CASP1,SIRPA,PTAFR,MT2A,SLC11A1,IFI30,RAB7B,CCL3,CCL4,CCL7,VCAM1
GO: Biological Process	GO:0043085	positive regulation of catalytic activity		4.402e-08	0.0001768	1.7e-06	1.509e-05	33	1611	LGMN,RAP2A,PDGFB,CD300A,CASP1,CLEC7A,GRN,APOBEC1,PTAFR,LCP2,CTSA,RGS1,RGS16,BMP2,SLC11A1,TRIB3,GPR157,RASGRP3,PKIB,SYK,OSBPL8,CCL3,CCL4,C3AR1,CCL7,ARHGAP25,GPNMB,ARRDC3,PLEK,CTSD,VAV1,VEGFA,NCKAP1L
GO: Biological Process	GO:0034097	response to cytokine		4.55e-08	0.0001828	1.741e-06	1.545e-05	29	1287	SELPLG,MRC1,HK2,PDGFB,CXCL10,INPP5D,CASP1,SIRPA,PTAFR,LCP1,ZFP36,JUNB,MT2A,SLC11A1,CD86,TREM2,SYK,IFI30,RAB7B,CCL3,CCL4,CCL7,TNFAIP3,OSMR,IL1A,VAV1,VCAM1,IL7R,VEGFA
GO: Biological Process	GO:0070663	regulation of leukocyte proliferation		4.872e-08	0.0001957	1.846e-06	1.639e-05	13	255	CD300A,INPP5D,LGALS3,HAVCR2,FCGR2B,CD22,CD28,CD86,SYK,TNFAIP3,GPNMB,VCAM1,NCKAP1L
GO: Biological Process	GO:0030155	regulation of cell adhesion		5.047e-08	0.0002027	1.895e-06	1.682e-05	22	777	PODXL,CD300A,DUSP3,SIRPA,PTAFR,LGALS3,HAVCR2,BMP2,FCGR2B,PTPRO,CD28,CD86,MYO1F,SYK,TNFAIP3,GPNMB,VAV1,VCAM1,APBB1IP,IL7R,VEGFA,NCKAP1L
GO: Biological Process	GO:1990266	neutrophil migration		5.683e-08	0.0002283	2.114e-06	1.876e-05	10	135	CXCL10,LGALS3,SYK,CCL3,CCL4,C3AR1,CCL7,IL1A,VAV1,NCKAP1L
GO: Biological Process	GO:0032623	interleukin-2 production		5.971e-08	0.0002399	2.201e-06	1.953e-05	8	73	CLEC7A,ZFP36,HAVCR2,SLC11A1,CD28,CD86,TNFAIP3,IL1A
GO: Biological Process	GO:0070371	ERK1 and ERK2 cascade		6.786e-08	0.0002726	2.478e-06	2.2e-05	15	362	SEMA7A,PDGFB,DUSP3,SIRPA,HAVCR2,BMP2,TREM2,SYK,CCL3,CCL4,CCL7,ATF3,GPNMB,IL1A,VEGFA
GO: Biological Process	GO:0031347	regulation of defense response		6.972e-08	0.0002801	2.512e-06	2.229e-05	23	861	LGMN,SEMA7A,CD300A,CLEC7A,GRN,SIRPA,PTAFR,ZFP36,CD200R1,HAVCR2,FCGR2B,CD28,CD86,MYO1F,TREM2,SYK,TIFA,RAB7B,CCL3,TNFAIP3,OSMR,CTSB,VAV1
GO: Biological Process	GO:0071621	granulocyte chemotaxis		7.003e-08	0.0002813	2.512e-06	2.229e-05	10	138	CXCL10,LGALS3,SYK,CCL3,CCL4,C3AR1,CCL7,VAV1,VEGFA,NCKAP1L
GO: Biological Process	GO:0051249	regulation of lymphocyte activation		8.04e-08	0.000323	2.849e-06	2.528e-05	18	538	CD300A,INPP5D,DUSP3,CLEC7A,SIRPA,LGALS3,HAVCR2,FCGR2B,CD22,CD28,CD86,SYK,TNFAIP3,GPNMB,VAV1,VCAM1,IL7R,NCKAP1L
GO: Biological Process	GO:0019725	cellular homeostasis		8.084e-08	0.0003248	2.849e-06	2.528e-05	26	1088	HEXB,TBXAS1,ATP6V1B2,ATP6V0A1,HK2,HK3,CXCL10,KLF15,PRND,GRN,DDIT3,TTC7A,MT2A,OXCT1,SLC11A1,P2RX4,STC2,GPR157,CCL3,C3AR1,FTL,CCL7,ATP6V0D2,ATP1A3,ALDOA,VCAM1
GO: Biological Process	GO:0050866	negative regulation of cell activation		9.066e-08	0.0003642	3.167e-06	2.811e-05	12	223	PDGFB,CD300A,INPP5D,DUSP3,GRN,LGALS3,CD84,HAVCR2,FCGR2B,CD86,TNFAIP3,GPNMB
GO: Biological Process	GO:0048878	chemical homeostasis		9.826e-08	0.0003947	3.403e-06	3.02e-05	29	1334	HEXB,TBXAS1,ATP6V1B2,ATP6V0A1,HK2,HK3,CXCL10,INSIG1,KLF15,PRND,GRN,DDIT3,FABP5,TTC7A,SLC7A8,MT2A,OXCT1,SLC11A1,P2RX4,STC2,GPR157,CCL3,C3AR1,FTL,CCL7,ATP6V0D2,ATP1A3,VCAM1,VEGFA
GO: Biological Process	GO:0051241	negative regulation of multicellular organismal process		1.016e-07	0.0004082	3.489e-06	3.097e-05	31	1500	LGMN,SEMA7A,PDGFB,CXCL10,INPP5D,GRN,SIRPA,BCL3,DDIT3,ZFP36,CD200R1,CD84,HAVCR2,BMP2,SLC11A1,APLN,P2RX4,FCGR2B,STC2,PTPRO,HPGDS,CD86,TREM2,CCL3,MAFB,TNFAIP3,GPNMB,ARRDC3,IL1A,VEGFA,NCKAP1L
GO: Biological Process	GO:0080134	regulation of response to stress		1.045e-07	0.0004196	3.546e-06	3.148e-05	33	1671	LGMN,RAP2A,HK3,SEMA7A,PDGFB,CD300A,DUSP3,INSIG1,CLEC7A,GRN,SIRPA,PTAFR,DDIT3,ZFP36,CD200R1,HAVCR2,BMP2,FCGR2B,CD28,CD86,MYO1F,TREM2,SYK,TIFA,RAB7B,CCL3,TNFAIP3,OSMR,PLEK,IL1A,CTSB,VAV1,VEGFA
GO: Biological Process	GO:0042116	macrophage activation		1.051e-07	0.000422	3.546e-06	3.148e-05	9	109	GRN,TMEM106A,CD84,HAVCR2,SLC11A1,FCGR2B,TREM2,SYK,CCL3
GO: Biological Process	GO:0019221	cytokine-mediated signaling pathway		1.135e-07	0.0004561	3.801e-06	3.374e-05	22	814	PDGFB,CXCL10,INPP5D,CASP1,PTAFR,LCP1,JUNB,MT2A,CD86,TREM2,SYK,IFI30,CCL3,CCL4,CCL7,TNFAIP3,OSMR,IL1A,VAV1,VCAM1,IL7R,VEGFA
GO: Biological Process	GO:0050764	regulation of phagocytosis		1.23e-07	0.000494	4.083e-06	3.624e-05	9	111	CD300A,CLEC7A,SIRPA,SLC11A1,FCGR2B,TREM2,SYK,C2,NCKAP1L
GO: Biological Process	GO:0002831	regulation of response to biotic stimulus		1.313e-07	0.0005275	4.324e-06	3.838e-05	18	556	LGMN,CD300A,CLEC7A,GRN,PTAFR,CD84,HAVCR2,FCGR2B,CD86,MYO1F,TREM2,SYK,TIFA,RAB7B,TNFAIP3,CD180,CTSB,VAV1
GO: Biological Process	GO:0071346	cellular response to interferon-gamma		1.444e-07	0.0005802	4.717e-06	4.187e-05	11	189	MRC1,CASP1,SIRPA,PTAFR,MT2A,IFI30,RAB7B,CCL3,CCL4,CCL7,VCAM1
GO: Biological Process	GO:0030593	neutrophil chemotaxis		1.549e-07	0.0006221	5.017e-06	4.453e-05	9	114	CXCL10,LGALS3,SYK,CCL3,CCL4,C3AR1,CCL7,VAV1,NCKAP1L
GO: Biological Process	GO:0000165	MAPK cascade		1.57e-07	0.0006307	5.045e-06	4.478e-05	25	1049	RAP2A,SEMA7A,PDGFB,CD300A,DUSP3,REN,SIRPA,ZFP36,TMEM106A,CD84,HAVCR2,BMP2,SLC11A1,TRIB3,FCGR2B,RASGRP3,TREM2,SYK,CCL3,CCL4,CCL7,ATF3,GPNMB,IL1A,VEGFA
GO: Biological Process	GO:0050867	positive regulation of cell activation		1.593e-07	0.0006399	5.079e-06	4.508e-05	16	443	PDGFB,INPP5D,CLEC7A,SIRPA,PTAFR,HAVCR2,CD28,CD86,TREM2,SYK,CCL3,PLEK,VAV1,VCAM1,IL7R,NCKAP1L
GO: Biological Process	GO:0002697	regulation of immune effector process		1.641e-07	0.0006593	5.191e-06	4.607e-05	17	503	SEMA7A,CD300A,GRN,PTAFR,LGALS3,CD84,HAVCR2,FCGR2B,CD22,CD28,CD86,SYK,C2,C3AR1,TNFAIP3,VAV1,IL7R
GO: Biological Process	GO:0050670	regulation of lymphocyte proliferation		1.839e-07	0.0007387	5.771e-06	5.122e-05	12	238	CD300A,INPP5D,LGALS3,HAVCR2,FCGR2B,CD22,CD28,CD86,SYK,GPNMB,VCAM1,NCKAP1L
GO: Biological Process	GO:0001819	positive regulation of cytokine production		1.888e-07	0.0007583	5.878e-06	5.217e-05	17	508	SEMA7A,CASP1,CLEC7A,BCL3,PTAFR,DDIT3,CD84,HAVCR2,SLC11A1,CD28,CD86,TREM2,SYK,RAB7B,CCL3,C3AR1,IL1A
GO: Biological Process	GO:0042113	B cell activation		1.91e-07	0.0007673	5.902e-06	5.239e-05	14	338	LAT2,CD300A,INPP5D,BCL3,FCGR2B,CD22,CD28,CD86,SYK,TNFAIP3,CD180,VCAM1,IL7R,NCKAP1L
[truncated: 1,047 more rows]

## Sheet: Toppfun enrichment Up
Category	ID	Name	Source	p-value	q-value Bonferroni	q-value FDR B&H	q-value FDR B&Y	Hit Count in Query List	Hit Count in Genome	Hit in Query List
[truncated: 175 more rows]
